# Supplementary material for: Can Benchmarking Increase the Accuracy of Predicting Biodegradation Rates across Aquatic Ecosystems?
Source: Environ Sci Technol. 2026 Mar 10;60(13):10234–41. doi: 10.1021/acs.est.6c00470 (PMC13063413; doi:10.1021/acs.est.6c00470)
Supplement: Supplementary file 1 [file es6c00470_si_001.xlsx]

## Sheet: Test chemicals
Chemical	Abbreviation	CAS Number
3-((2-Ethylhexyl)oxy)propane-1,2-diol	3ET	70445-33-9
4-Chloro-3,5-dimethylphenol	4CD	88-04-0
4-(4-Nitrobenzyl)-pyridine	4NP	1083-48-3
5-Methylbenzotriazole	5MB	136-85-6
Abacavir	ABA	136470-78-5
Alachlor	ALA	15972-60-8
Amisulpride	AMI	71675-85-9
Anastrozole	ANA	120511-73-1
Acesulfame	ASF	33665-90-6
Atenolol	ATE	29122-68-7
Acetamiprid	ATP	135410-20-7
Atrazine	ATR	1912-24-9
Bezafibrate	BEZ	41859-67-0
Bisoprolol	BIS	66722-44-9
Bromoxynil	BRO	1689-84-5
Benzotriazole	BTZ	95-14-7
Caffeine	CAF	58-08-2
Candesartan	CAN	139481-59-7
Carbendazim	CAR	10605-21-7
Carbamazepine	CBZ	298-46-4
Cilastatin	CIL	82009-34-5
C12 Isethionate	CIS	7381-01-3
Citalopram	CIT	59729-33-8
Clofibric acid	CLA	882-09-7
Climbazole	CLI	38083-17-9
Chlorthalidone	CTD	77-36-1
Chlortoluron	CTU	15545-48-9
Chlorothiazide	CTZ	58-94-6
Cyclamate	CYC	100-88-9
Dicamba	DAB	1918-00-9
Decylamine	DEC	2016-57-1
Dibenzepin	DIB	4498-32-2
Diclofenac	DIC	15307-86-5
Dimethenamid	DIM	87674-68-8
Diuron	DIU	330-54-1
Dodecylamine	DOD	124-22-1
Ethylparaben	EPB	120-47-8
Fluconazole	FCZ	86386-73-4
Flufenacet	FFA	142459-58-3
Fenhexamid	FHX	126833-17-8
Flecainide	FLE	54143-55-4
Furosemide	FUR	54-31-9
Fluoxetine	FXT	54910-89-3
Gabapentin	GAB	60142-96-3
Gemfibrozil	GEM	25812-30-0
Hydroxy bupropion	HBP	357399-43-0
Hydrochlorothiazide	HCZ	58-93-5
Imidacloprid	IMI	138261-41-3
Iprovalicarb	IPO	140923-17-7
Irbesartan	IRE	138402-11-6
Isoproturon	ISO	34123-59-6
Ketoprofen	KET	22071-15-4
Lamotrigine	LAM	84057-84-1
Levamisole	LAS	14769-73-4
Lidocaine	LID	137-58-6
Linezolid	LIN	165800-03-3
Losartan	LOS	114798-26-4
Levetiracetam	LTC	102767-28-2
Methyl 4-hydroxybenzoate	M4H	99-76-3
MCPA	MCPA	94-74-6
Mecoprop	MEC	7085-19-0
Mefenamic acid	MEF	61-68-7
Metformin	MET	657-24-9
Methotrexate	MEX	59-05-2
Metolachlor	MLC	51218-45-2
Metoprolol	MPL	51384-51-1
Metoxuron	MXR	19937-59-8
Naproxen	NAP	22204-53-1
Neostigmine	NEO	59-99-4
N,N-bis(2-hydroxyethyl)dodecanamide	NHD	120-40-1
Nicotinamide	NIC	98-92-0
Novobiocin	NOV	303-81-1
Oxazepam	OXA	604-75-1
Oxprenolol	OXP	6452-71-7
Propyl 4-hydroxybenzoate	P4H	94-13-3
Paracetamol	PAR	103-90-2
Pargyline	PGL	555-57-7
Propachlor	PPC	1918-16-7
Propranolol	PPN	525-66-6
p-Toluenesulfonic acid	PTA	104-15-4
Ranitidine	RAN	66357-35-5
Rufinamide	RUF	106308-44-5
Sulfamethoxypyridazine	SMP	80-35-3
Sulfamethazine	SMT	57-68-1
Sulfadimethoxine	SMX	122-11-2
Sulfamethoxazole	SMZ	723-46-6
Sotalol	SOT	3930-20-9
Sulfathiazole	STZ	72-14-0
Trinexapac-ethyl	TAE	95266-40-3
Tamsulosin	TAM	106133-20-4
Terbutryn	TBR	886-50-0
Trimethoprim	TMP	738-70-5
Tramadol	TRA	27203-92-5
Triethyl citrate	TRC	77-93-0
Valsartan	VAL	137862-53-4
Venlafaxine	VEN	93413-69-5
Zolpidem	ZOL	82626-48-0

## Sheet: MACCS
Abbr.1	struct-1	struct-2	struct-3	struct-4	struct-5	struct-6	struct-7	struct-8	struct-9	struct-10	struct-11	struct-12	struct-13	struct-14	struct-15	struct-16	struct-17	struct-18	struct-19	struct-20	struct-21	struct-22	struct-23	struct-24	struct-25	struct-26	struct-27	struct-28	struct-29	struct-30	struct-31	struct-32	struct-33	struct-34	struct-35	struct-36	struct-37	struct-38	struct-39	struct-40	struct-41	struct-42	struct-43	struct-44	struct-45	struct-46	struct-47	struct-48	struct-49
3ET	0	0	0	0	0	0	0	0	0	0	0	0	0	0	0	0	0	0	0	0	0	0	0	0	0	0	0	0	0	0	0	0	0	0	0	0	0	0	0	0	0	0	0	0	0	0	0	0	0
4CD	0	0	0	0	0	0	0	0	0	0	0	0	0	0	0	0	0	0	0	0	0	0	0	0	0	0	0	0	0	0	0	0	0	0	0	0	0	0	0	0	0	0	0	0	0	0	0	0	0
4NP	0	0	0	0	0	0	0	0	0	0	0	0	0	0	0	0	0	0	0	0	0	0	0	1	0	0	0	0	0	0	0	0	0	0	0	0	0	0	0	0	0	0	0	0	0	0	0	0	1
5MB	0	0	0	0	0	0	0	0	0	0	0	0	0	0	0	0	0	0	0	0	0	0	0	0	0	0	0	0	0	0	0	0	0	0	0	0	0	0	0	0	0	0	0	0	0	0	0	0	0
ABA	0	0	0	0	0	0	0	0	0	0	0	0	0	0	0	0	0	0	0	0	0	1	0	0	1	0	0	0	0	0	0	0	0	0	0	0	0	1	0	0	0	0	0	0	0	0	0	0	0
ALA	0	0	0	0	0	0	0	0	0	0	0	0	0	0	0	0	0	0	0	0	0	0	0	0	0	0	0	1	0	0	0	0	0	0	0	0	0	0	0	0	0	0	0	0	0	0	0	0	0
AMI	0	0	0	0	0	0	0	0	0	0	0	0	0	0	0	0	0	0	0	0	0	0	0	0	0	0	0	0	0	0	0	0	0	0	0	0	0	0	0	0	0	0	0	0	0	0	0	0	0
ANA	0	0	0	0	0	0	0	0	0	0	0	0	0	0	0	0	0	0	0	0	0	0	0	0	0	0	0	0	0	0	0	0	0	0	0	0	0	0	0	0	1	0	0	0	0	0	0	0	0
ASF	0	0	0	0	0	0	0	0	0	0	0	0	0	0	0	0	0	0	0	0	0	0	0	0	0	0	0	0	0	0	0	0	1	0	0	1	0	0	1	1	0	0	0	0	0	0	0	1	0
ATE	0	0	0	0	0	0	0	0	0	0	0	0	0	0	0	0	0	0	0	0	0	0	0	0	0	0	0	0	0	0	0	0	0	0	0	0	0	0	0	0	0	0	0	0	0	0	0	0	0
ATP	0	0	0	0	0	0	0	0	0	0	0	0	0	0	0	0	0	0	0	0	0	0	0	0	0	0	0	0	0	0	0	0	0	0	0	0	0	1	0	0	1	0	0	0	0	0	0	0	0
ATR	0	0	0	0	0	0	0	0	0	0	0	0	0	0	0	0	0	0	0	0	0	0	0	0	1	0	0	0	0	0	0	0	0	0	0	0	0	0	0	0	0	0	0	0	0	0	0	0	0
BEZ	0	0	0	0	0	0	0	0	0	0	0	0	0	0	0	0	0	0	0	0	0	0	0	0	0	0	0	0	0	0	0	0	0	0	0	0	0	0	0	0	0	0	0	0	0	0	0	0	0
BIS	0	0	0	0	0	0	0	0	0	0	0	0	0	0	0	0	0	0	0	0	0	0	0	0	0	0	0	0	0	0	0	0	0	0	0	0	0	0	0	0	0	0	0	0	0	0	0	0	0
BRO	0	0	0	0	0	0	0	0	0	0	0	0	0	0	0	0	0	0	0	0	0	0	0	0	0	0	0	0	0	0	0	0	0	0	0	0	0	0	0	0	1	0	0	0	0	1	0	0	0
BTZ	0	0	0	0	0	0	0	0	0	0	0	0	0	0	0	0	0	0	0	0	0	0	0	0	0	0	0	0	0	0	0	0	0	0	0	0	0	0	0	0	0	0	0	0	0	0	0	0	0
CAF	0	0	0	0	0	0	0	0	0	0	0	0	0	0	0	0	0	0	0	0	0	0	0	0	0	0	0	0	0	0	0	0	0	0	0	0	1	1	0	0	0	0	0	0	0	0	0	0	0
CAN	0	0	0	0	0	0	0	0	0	0	0	0	0	0	0	0	0	0	0	0	0	0	0	0	0	0	0	0	0	0	0	0	0	0	0	0	1	1	0	0	0	0	0	0	0	0	0	0	0
CAR	0	0	0	0	0	0	0	0	0	0	0	0	0	0	0	0	0	0	0	0	0	0	1	0	1	0	0	0	0	0	0	0	0	0	0	0	0	0	0	0	0	0	1	0	0	0	0	0	0
CBZ	0	0	0	0	0	0	0	0	0	0	0	0	0	0	0	0	0	0	1	0	0	0	0	0	0	0	0	0	0	0	0	0	0	0	0	0	1	0	0	0	0	0	0	0	0	0	0	0	0
CIL	0	0	0	0	0	0	0	0	0	0	0	0	0	0	0	0	0	0	0	0	0	1	0	0	0	0	0	0	0	0	0	0	0	0	0	0	0	0	0	0	0	0	0	0	1	0	0	0	0
CIS	0	0	0	0	0	0	0	0	0	0	0	0	0	0	0	0	0	0	0	0	0	0	0	0	0	0	0	0	0	0	0	0	0	0	1	0	0	0	1	1	0	0	0	1	0	0	0	1	1
CIT	0	0	0	0	0	0	0	0	0	0	0	0	0	0	0	0	0	0	0	0	0	0	0	0	0	0	0	0	0	0	0	0	0	0	0	0	0	0	0	0	1	1	0	0	0	0	0	0	0
CLA	0	0	0	0	0	0	0	0	0	0	0	0	0	0	0	0	0	0	0	0	0	0	0	0	0	0	0	0	0	0	0	0	0	0	0	0	0	0	0	0	0	0	0	0	0	0	0	0	0
CLI	0	0	0	0	0	0	0	0	0	0	0	0	0	0	0	0	0	0	0	0	0	0	0	0	0	0	0	0	0	0	0	0	0	0	0	0	0	0	0	0	0	0	0	0	0	0	0	0	0
CTD	0	0	0	0	0	0	0	0	0	0	0	0	0	0	0	0	0	0	0	0	0	0	0	0	0	0	0	0	0	0	0	1	1	0	0	0	0	0	0	0	0	0	1	0	0	0	0	0	0
CTU	0	0	0	0	0	0	0	0	0	0	0	0	0	0	0	0	0	0	0	0	0	0	0	0	0	0	0	0	0	0	0	0	0	0	0	0	1	0	0	0	0	0	0	0	0	0	0	0	0
CTZ	0	0	0	0	0	0	0	0	0	0	0	0	0	0	0	0	0	0	0	0	0	0	0	0	0	0	0	0	0	0	0	1	1	0	0	1	0	0	0	0	0	0	0	0	0	0	0	0	0
CYC	0	0	0	0	0	0	0	0	0	0	0	0	0	0	0	0	0	0	0	0	0	0	0	0	0	0	0	0	0	0	0	0	1	0	0	0	0	0	1	1	0	0	1	0	0	0	0	1	0
DAB	0	0	0	0	0	0	0	0	0	0	0	0	0	0	0	0	0	0	0	0	0	0	0	0	0	0	0	0	0	0	0	0	0	0	0	0	0	0	0	0	0	0	0	0	0	0	0	0	0
DEC	0	0	0	0	0	0	0	0	0	0	0	0	0	0	0	0	0	0	0	0	0	0	0	0	0	0	0	0	0	0	0	0	0	0	0	0	0	0	0	0	0	0	0	0	0	0	0	0	0
DIB	0	0	0	0	0	0	0	0	0	0	0	0	0	0	0	0	0	0	1	0	0	0	0	0	0	0	0	0	0	0	0	0	0	0	0	0	0	0	0	0	0	0	0	0	0	0	0	0	0
DIC	0	0	0	0	0	0	0	0	0	0	0	0	0	0	0	0	0	0	0	0	0	0	0	0	0	0	0	0	0	0	0	0	0	0	0	0	0	0	0	0	0	0	0	0	0	0	0	0	0
DIM	0	0	0	0	0	0	0	0	0	0	0	0	0	0	0	0	0	0	0	0	0	0	0	0	0	0	0	0	0	0	0	0	0	0	0	1	0	0	0	0	0	0	0	0	0	0	0	0	0
DIU	0	0	0	0	0	0	0	0	0	0	0	0	0	0	0	0	0	0	0	0	0	0	0	0	0	0	0	0	0	0	0	0	0	0	0	0	1	0	0	0	0	0	0	0	0	0	0	0	0
DOD	0	0	0	0	0	0	0	0	0	0	0	0	0	0	0	0	0	0	0	0	0	0	0	0	0	0	0	0	0	0	0	0	0	0	0	0	0	0	0	0	0	0	0	0	0	0	0	0	0
EPB	0	0	0	0	0	0	0	0	0	0	0	0	0	0	0	0	0	0	0	0	0	0	0	0	0	0	0	0	0	0	0	0	0	0	0	0	0	0	0	0	0	0	0	0	0	0	0	0	0
FCZ	0	0	0	0	0	0	0	0	0	0	0	0	0	0	0	0	0	0	0	0	0	0	0	0	0	0	0	0	0	0	0	0	0	0	0	0	0	0	0	0	0	1	0	0	0	0	0	0	0
FFA	0	0	0	0	0	0	0	0	0	0	0	0	0	0	0	0	0	0	0	0	0	0	0	0	0	0	0	0	0	0	0	0	0	0	0	1	0	0	0	0	0	1	0	0	0	0	1	0	0
FHX	0	0	0	0	0	0	0	0	0	0	0	0	0	0	0	0	0	0	0	0	0	0	0	0	0	0	0	0	0	0	0	0	0	0	0	0	0	0	0	0	0	0	0	0	0	0	0	0	0
FLE	0	0	0	0	0	0	0	0	0	0	0	0	0	0	0	0	0	0	0	0	0	0	0	0	0	0	0	0	0	0	0	0	0	0	0	0	0	0	0	0	0	1	0	0	0	0	0	0	0
FUR	0	0	0	0	0	0	0	0	0	0	0	0	0	0	0	0	0	0	0	0	0	0	0	0	0	0	0	0	0	0	0	1	1	0	0	0	0	0	0	0	0	0	0	0	0	0	0	0	0
FXT	0	0	0	0	0	0	0	0	0	0	0	0	0	0	0	0	0	0	0	0	0	0	0	0	0	0	0	0	0	0	0	0	0	0	0	0	0	0	0	0	0	1	0	0	0	0	0	0	0
GAB	0	0	0	0	0	0	0	0	0	0	0	0	0	0	0	0	0	0	0	0	0	0	0	0	0	0	0	0	0	0	0	0	0	0	0	0	0	0	0	0	0	0	0	0	0	0	0	0	0
GEM	0	0	0	0	0	0	0	0	0	0	0	0	0	0	0	0	0	0	0	0	0	0	0	0	0	0	0	0	0	0	0	0	0	0	0	0	0	0	0	0	0	0	0	0	0	0	0	0	0
HBP	0	0	0	0	0	0	0	0	0	0	0	0	0	0	0	0	0	0	0	0	0	0	0	0	0	0	0	0	0	0	0	0	0	0	0	0	0	0	0	0	0	0	0	0	0	0	0	0	0
HCZ	0	0	0	0	0	0	0	0	0	0	0	0	0	0	0	0	0	0	0	0	0	0	0	0	0	0	0	1	0	0	0	1	1	0	0	1	0	0	0	0	0	0	1	0	0	0	0	0	0
IMI	0	0	0	0	0	0	0	0	0	0	0	0	0	0	0	0	0	0	0	0	0	0	0	1	1	0	0	0	0	0	0	0	0	0	0	0	0	0	0	0	0	0	0	0	0	0	0	0	1
IPO	0	0	0	0	0	0	0	0	0	0	0	0	0	0	0	0	0	0	0	0	0	0	1	0	0	0	0	0	0	0	0	0	0	0	0	0	0	0	0	0	0	0	0	0	0	0	0	0	0
IRE	0	0	0	0	0	0	0	0	0	0	0	0	0	0	0	0	0	0	0	0	0	0	0	0	0	0	0	0	0	0	0	0	0	0	0	0	0	1	0	0	0	0	0	0	0	0	0	0	0
ISO	0	0	0	0	0	0	0	0	0	0	0	0	0	0	0	0	0	0	0	0	0	0	0	0	0	0	0	0	0	0	0	0	0	0	0	0	1	0	0	0	0	0	0	0	0	0	0	0	0
KET	0	0	0	0	0	0	0	0	0	0	0	0	0	0	0	0	0	0	0	0	0	0	0	0	0	0	0	0	0	0	0	0	0	0	0	0	0	0	0	0	0	0	0	0	0	0	0	0	0
LAM	0	0	0	0	0	0	0	0	0	0	0	0	0	0	0	0	0	0	0	0	0	0	0	0	1	0	0	0	0	0	0	0	0	0	0	0	0	1	0	0	0	0	0	0	0	0	0	0	0
LAS	0	0	0	0	0	0	0	0	0	0	0	0	0	0	0	0	0	0	0	0	0	0	0	0	0	0	0	0	0	0	0	0	0	0	0	1	0	0	0	0	0	0	0	0	0	0	1	0	0
LID	0	0	0	0	0	0	0	0	0	0	0	0	0	0	0	0	0	0	0	0	0	0	0	0	0	0	0	0	0	0	0	0	0	0	0	0	0	0	0	0	0	0	0	0	0	0	0	0	0
LIN	0	0	0	0	0	0	0	0	0	0	0	0	0	0	0	0	0	0	0	0	0	0	1	0	0	0	0	0	0	0	0	0	0	0	0	0	0	0	0	0	0	1	0	0	0	0	0	0	0
LOS	0	0	0	0	0	0	0	0	0	0	0	0	0	0	0	0	0	0	0	0	0	0	0	0	0	0	0	0	0	0	0	0	0	0	0	0	0	1	0	0	0	0	0	0	0	0	0	0	0
LTC	0	0	0	0	0	0	0	0	0	0	0	0	0	0	0	0	0	0	0	0	0	0	0	0	0	0	0	0	0	0	0	0	0	0	0	0	0	0	0	0	0	0	0	0	0	0	0	0	0
M4H	0	0	0	0	0	0	0	0	0	0	0	0	0	0	0	0	0	0	0	0	0	0	0	0	0	0	0	0	0	0	0	0	0	0	0	0	0	0	0	0	0	0	0	0	0	0	0	0	0
MCPA	0	0	0	0	0	0	0	0	0	0	0	0	0	0	0	0	0	0	0	0	0	0	0	0	0	0	0	0	0	0	0	0	0	0	0	0	0	0	0	0	0	0	0	0	0	0	0	0	0
MEC	0	0	0	0	0	0	0	0	0	0	0	0	0	0	0	0	0	0	0	0	0	0	0	0	0	0	0	0	0	0	0	0	0	0	0	0	0	0	0	0	0	0	0	0	0	0	0	0	0
MEF	0	0	0	0	0	0	0	0	0	0	0	0	0	0	0	0	0	0	0	0	0	0	0	0	0	0	0	0	0	0	0	0	0	0	0	0	0	0	0	0	0	0	0	0	0	0	0	0	0
MET	0	0	0	0	0	0	0	0	0	0	0	0	0	0	0	0	0	0	0	0	0	0	0	0	1	0	0	0	0	0	0	0	0	0	0	0	0	0	0	0	0	0	1	0	0	0	0	0	0
MEX	0	0	0	0	0	0	0	0	0	0	0	0	0	0	0	0	0	0	0	0	0	0	0	0	1	0	0	0	0	0	0	0	0	0	0	0	0	1	0	0	0	0	0	0	0	0	0	0	0
MLC	0	0	0	0	0	0	0	0	0	0	0	0	0	0	0	0	0	0	0	0	0	0	0	0	0	0	0	0	0	0	0	0	0	0	0	0	0	0	0	0	0	0	0	0	0	0	0	0	0
MPL	0	0	0	0	0	0	0	0	0	0	0	0	0	0	0	0	0	0	0	0	0	0	0	0	0	0	0	0	0	0	0	0	0	0	0	0	0	0	0	0	0	0	0	0	0	0	0	0	0
MXR	0	0	0	0	0	0	0	0	0	0	0	0	0	0	0	0	0	0	0	0	0	0	0	0	0	0	0	0	0	0	0	0	0	0	0	0	1	0	0	0	0	0	0	0	0	0	0	0	0
NAP	0	0	0	0	0	0	0	0	0	0	0	0	0	0	0	0	0	0	0	0	0	0	0	0	0	0	0	0	0	0	0	0	0	0	0	0	0	0	0	0	0	0	0	0	0	0	0	0	0
NEO	0	0	0	0	0	0	0	0	0	0	0	0	0	0	0	0	0	0	0	0	0	0	1	0	0	0	0	0	0	1	0	0	0	0	0	0	0	0	0	0	0	0	0	0	0	0	0	0	1
NHD	0	0	0	0	0	0	0	0	0	0	0	0	0	0	0	0	0	0	0	0	0	0	0	0	0	0	0	0	0	0	0	0	0	0	0	0	0	0	0	0	0	0	0	0	0	0	0	0	0
NIC	0	0	0	0	0	0	0	0	0	0	0	0	0	0	0	0	0	0	0	0	0	0	0	0	0	0	0	0	0	0	0	0	0	0	0	0	0	0	0	0	0	0	0	0	0	0	0	0	0
NOV	0	0	0	0	0	0	0	0	0	0	0	0	0	0	0	0	0	0	0	0	0	0	1	0	0	0	0	0	0	0	0	0	0	0	0	0	0	0	0	0	0	0	0	0	0	0	0	0	0
OXA	0	0	0	0	0	0	0	0	0	0	0	0	0	0	0	0	0	0	1	0	0	0	0	0	0	0	0	0	0	0	0	0	0	0	0	0	0	0	0	0	0	0	0	0	0	0	0	0	0
OXP	0	0	0	0	0	0	0	0	0	0	0	0	0	0	0	0	0	0	0	0	0	0	0	0	0	0	0	0	0	0	0	0	0	1	0	0	0	0	0	0	0	0	0	0	0	0	0	0	0
P4H	0	0	0	0	0	0	0	0	0	0	0	0	0	0	0	0	0	0	0	0	0	0	0	0	0	0	0	0	0	0	0	0	0	0	0	0	0	0	0	0	0	0	0	0	0	0	0	0	0
PAR	0	0	0	0	0	0	0	0	0	0	0	0	0	0	0	0	0	0	0	0	0	0	0	0	0	0	0	0	0	0	0	0	0	0	0	0	0	0	0	0	0	0	0	0	0	0	0	0	0
PGL	0	0	0	0	0	0	0	0	0	0	0	0	0	0	0	0	1	0	0	0	0	0	0	0	0	0	0	0	0	0	0	0	0	0	0	0	0	0	0	0	0	0	0	0	0	0	0	0	0
PPC	0	0	0	0	0	0	0	0	0	0	0	0	0	0	0	0	0	0	0	0	0	0	0	0	0	0	0	0	0	0	0	0	0	0	0	0	0	0	0	0	0	0	0	0	0	0	0	0	0
PPN	0	0	0	0	0	0	0	0	0	0	0	0	0	0	0	0	0	0	0	0	0	0	0	0	0	0	0	0	0	0	0	0	0	0	0	0	0	0	0	0	0	0	0	0	0	0	0	0	0
PTA	0	0	0	0	0	0	0	0	0	0	0	0	0	0	0	0	0	0	0	0	0	0	0	0	0	0	0	0	0	0	0	0	0	0	0	0	0	0	1	1	0	0	0	0	0	0	0	1	0
RAN	0	0	0	0	0	0	0	0	0	0	0	0	0	0	0	0	0	0	0	0	1	0	0	1	0	0	0	0	0	0	0	0	0	0	0	0	0	1	0	0	0	0	1	0	1	0	0	0	1
RUF	0	0	0	0	0	0	0	0	0	0	0	0	0	0	0	0	0	0	0	0	0	0	0	0	0	0	0	0	0	0	0	0	0	0	0	0	0	0	0	0	0	1	0	0	0	0	0	0	0
SMP	0	0	0	0	0	0	0	0	0	0	0	0	0	0	0	0	0	0	0	0	0	0	0	0	0	0	0	0	0	0	0	1	1	0	0	0	0	1	0	0	0	0	0	0	0	0	0	0	0
SMT	0	0	0	0	0	0	0	0	0	0	0	0	0	0	0	0	0	0	0	0	0	0	0	0	1	0	0	0	0	0	0	1	1	0	0	0	0	0	0	0	0	0	0	0	0	0	0	0	0
SMX	0	0	0	0	0	0	0	0	0	0	0	0	0	0	0	0	0	0	0	0	0	0	0	0	0	0	0	0	0	0	0	1	1	0	0	0	1	1	0	0	0	0	0	0	0	0	0	0	0
SMZ	0	0	0	0	0	0	0	0	0	0	0	0	0	0	0	0	0	0	0	0	0	0	0	0	0	0	0	0	0	0	0	1	1	0	0	0	0	1	0	0	0	0	0	0	0	0	0	0	0
SOT	0	0	0	0	0	0	0	0	0	0	0	0	0	0	0	0	0	0	0	0	0	0	0	0	0	0	0	0	0	0	0	1	1	0	0	0	0	0	0	0	0	0	0	0	0	0	0	0	0
STZ	0	0	0	0	0	0	0	0	0	0	0	0	0	0	0	0	0	0	0	0	0	0	0	0	0	0	0	0	0	0	0	1	1	0	0	1	0	0	0	0	0	0	0	0	0	0	1	0	0
TAE	0	0	0	0	0	0	0	0	0	0	0	0	0	0	0	0	0	0	0	0	0	1	0	0	0	0	0	0	0	0	0	0	0	0	0	0	0	0	0	0	0	0	0	0	0	0	0	0	0
TAM	0	0	0	0	0	0	0	0	0	0	0	0	0	0	0	0	0	0	0	0	0	0	0	0	0	0	0	0	0	0	0	1	1	0	0	0	0	0	0	0	0	0	0	0	0	0	0	0	0
TBR	0	0	0	0	0	0	0	0	0	0	0	0	0	0	0	0	0	0	0	0	0	0	0	0	1	0	0	0	0	0	0	0	0	0	0	0	0	0	0	0	0	0	0	0	0	0	1	0	0
TMP	0	0	0	0	0	0	0	0	0	0	0	0	0	0	0	0	0	0	0	0	0	0	0	0	1	0	0	0	0	0	0	0	0	0	0	0	0	1	0	0	0	0	0	0	0	0	0	0	0
TRA	0	0	0	0	0	0	0	0	0	0	0	0	0	0	0	0	0	0	0	0	0	0	0	0	0	0	0	0	0	0	0	0	0	0	0	0	0	0	0	0	0	0	0	0	0	0	0	0	0
TRC	0	0	0	0	0	0	0	0	0	0	0	0	0	0	0	0	0	0	0	0	0	0	0	0	0	0	0	0	0	0	0	0	0	0	0	0	0	0	0	0	0	0	0	0	0	0	0	0	0
VAL	0	0	0	0	0	0	0	0	0	0	0	0	0	0	0	0	0	0	0	0	0	0	0	0	0	0	0	0	0	0	0	0	0	0	0	0	0	1	0	0	0	0	0	0	0	0	0	0	0
VEN	0	0	0	0	0	0	0	0	0	0	0	0	0	0	0	0	0	0	0	0	0	0	0	0	0	0	0	0	0	0	0	0	0	0	0	0	0	0	0	0	0	0	0	0	0	0	0	0	0
ZOL	0	0	0	0	0	0	0	0	0	0	0	0	0	0	0	0	0	0	0	0	0	0	0	0	0	0	0	0	0	0	0	0	0	0	0	0	0	1	0	0	0	0	0	0	0	0	0	0	0
1 chemical name abbreviations, see "Test chemicals" for details.
[truncated: 117 more columns]

## Sheet: btrules
Abbr.1	bt0001	bt0002	bt0003	bt0005	bt0011	bt0012	bt0013	bt0014	bt0020	bt0021	bt0022	bt0023	bt0024	bt0026	bt0027	bt0028	bt0029	bt0030	bt0031	bt0033	bt0034	bt0035	bt0036	bt0037	bt0042	bt0044	bt0049	bt0050	bt0051	bt0055	bt0056	bt0058	bt0060	bt0061	bt0062	bt0063	bt0064	bt0065	bt0066	bt0067	bt0068	bt0070	bt0071	bt0072	bt0073	bt0077	bt0078	bt0079	bt0080
3ET	1	1	0	0	0	0	0	0	0	0	0	1	0	0	0	0	0	0	0	0	0	0	0	0	0	0	0	0	0	0	0	0	0	0	0	0	0	0	0	0	0	0	0	0	0	0	0	0	0
4CD	0	0	0	0	0	0	0	1	0	0	0	0	0	0	0	0	1	0	0	0	0	0	1	0	0	0	0	0	0	0	0	0	0	0	0	0	0	0	0	0	0	0	0	0	0	0	0	0	0
4NP	0	0	0	0	0	1	0	0	0	0	0	0	0	0	0	0	0	0	0	0	0	0	0	0	1	0	0	0	0	0	0	0	0	0	0	0	0	0	0	0	0	0	0	0	0	0	1	0	1
5MB	0	0	0	1	0	0	0	0	0	0	0	0	0	0	0	0	0	0	0	0	0	0	1	0	0	0	0	0	0	0	0	0	0	0	0	0	0	0	0	0	0	0	0	0	0	0	0	0	0
ABA	1	0	0	0	0	0	0	0	0	0	0	0	0	0	0	0	0	0	0	0	0	0	0	0	0	0	0	0	0	0	0	0	0	0	0	1	0	0	0	0	0	0	0	0	0	0	0	0	0
ALA	0	0	0	1	0	0	0	0	0	0	1	1	0	0	0	0	1	0	0	0	0	0	0	0	0	0	0	0	0	0	0	0	0	0	0	0	0	0	0	0	0	0	0	0	0	0	0	0	0
AMI	0	0	0	0	0	0	0	0	0	0	0	1	0	0	0	0	0	0	0	0	0	0	0	0	0	0	0	0	0	0	0	0	0	0	0	1	0	1	0	1	0	0	0	0	0	0	0	0	0
ANA	0	0	0	0	0	0	0	0	0	0	0	0	0	0	0	0	0	1	0	0	0	0	0	0	0	0	0	0	0	0	0	0	0	0	0	0	0	0	0	0	0	0	0	0	0	0	0	0	0
ASF	0	0	0	0	0	0	0	0	0	0	0	0	0	0	0	0	0	0	0	0	0	0	0	0	0	0	0	0	0	0	0	0	0	0	0	0	0	0	0	0	0	0	0	0	0	0	0	0	0
ATE	0	1	0	1	0	0	0	0	0	0	0	1	0	0	1	0	0	0	0	0	0	0	0	0	0	0	0	0	0	0	0	0	0	0	0	1	0	0	0	0	0	0	0	0	0	0	0	0	0
ATP	0	0	0	0	1	0	0	0	0	0	0	0	0	0	0	1	1	0	0	0	0	0	0	0	0	0	0	0	0	0	0	0	0	0	0	1	0	0	0	0	0	0	0	0	0	0	0	0	0
ATR	0	0	0	0	0	0	0	0	0	0	0	0	0	0	0	0	1	0	0	0	0	0	0	0	0	0	0	0	0	0	0	0	0	0	0	0	0	0	0	0	0	0	0	0	0	0	0	0	0
BEZ	0	0	0	1	0	0	0	0	0	0	0	0	0	0	0	0	1	0	0	0	0	0	0	0	0	0	0	0	0	0	0	0	0	0	0	0	0	0	0	1	0	0	0	0	0	0	0	0	0
BIS	0	1	0	1	0	0	0	0	0	0	0	1	0	0	0	0	0	0	0	0	0	0	0	0	0	0	0	0	0	0	0	0	0	0	0	1	0	0	0	0	0	0	0	0	0	0	0	0	0
BRO	0	0	0	0	0	0	0	0	0	0	0	0	0	0	0	0	1	1	1	0	0	0	0	0	0	0	0	0	0	0	0	0	0	0	0	0	0	0	0	0	0	0	0	0	0	0	0	0	0
BTZ	0	0	0	1	0	0	0	0	0	0	0	0	0	0	0	0	0	0	0	0	0	0	0	0	0	0	0	0	0	0	0	0	0	0	0	0	0	0	0	0	0	0	0	0	0	0	0	0	0
CAF	0	0	0	0	0	0	0	0	0	0	0	0	0	0	0	0	0	0	0	0	0	0	0	0	0	0	0	0	0	0	0	0	0	0	0	1	0	0	0	0	0	0	0	0	0	0	0	0	0
CAN	0	0	0	1	0	0	0	0	0	0	0	1	0	0	0	0	0	0	0	0	0	0	0	0	0	0	0	0	0	0	0	0	0	0	0	1	0	0	0	0	0	0	0	0	0	0	0	0	0
CAR	0	0	0	1	0	0	0	0	0	0	0	0	0	0	0	0	0	0	0	0	0	0	0	0	0	0	0	0	0	0	0	0	0	0	0	0	0	0	0	0	0	0	0	0	0	0	0	0	0
CBZ	0	0	0	1	0	0	0	0	0	0	0	0	0	0	0	0	0	0	0	0	0	0	0	0	0	0	0	0	0	0	0	0	0	0	0	0	0	0	0	0	1	0	0	0	0	0	0	0	0
CIL	0	0	0	0	0	0	0	0	0	0	0	0	0	0	0	0	0	0	0	0	0	0	0	0	0	0	0	0	0	0	0	0	0	0	0	1	0	0	0	1	0	0	0	0	0	0	0	0	0
CIS	0	0	0	0	0	0	0	0	0	0	0	0	1	0	0	0	0	0	0	0	0	0	0	0	0	0	0	0	0	0	0	0	0	0	0	0	0	0	0	0	0	0	0	0	0	0	0	0	0
CIT	0	0	0	0	0	0	0	0	0	0	0	0	0	0	0	0	0	1	1	0	0	0	0	0	0	0	0	0	0	0	0	0	0	0	0	1	0	0	0	0	0	0	0	0	1	0	0	0	0
CLA	0	0	0	1	0	0	0	0	0	0	0	0	0	0	0	0	1	0	0	0	0	0	0	0	0	0	0	0	0	0	0	0	0	0	0	0	0	0	0	0	0	0	0	0	0	0	0	0	0
CLI	0	0	0	1	0	0	0	0	0	0	0	1	0	0	0	0	1	0	0	0	0	0	0	0	0	0	0	0	0	0	0	0	0	0	0	1	0	0	0	0	0	0	0	0	0	0	0	0	0
CTD	0	0	0	1	0	0	0	0	0	0	0	0	0	0	0	0	1	0	0	0	0	0	0	0	0	0	0	0	0	0	0	0	0	0	0	0	0	0	0	1	0	0	0	0	0	0	0	0	0
CTU	0	0	0	1	0	0	0	0	0	0	0	0	0	0	0	0	1	0	0	0	0	0	1	0	0	0	0	0	0	0	0	0	0	0	0	0	0	0	0	0	1	0	0	0	0	0	0	0	0
CTZ	0	0	0	0	0	0	0	0	0	0	0	0	0	0	0	0	1	0	0	0	0	0	0	0	0	0	0	0	0	0	0	0	0	0	0	0	0	1	0	0	0	0	0	0	0	0	0	0	0
CYC	0	0	0	0	0	0	0	0	0	0	0	0	0	0	0	0	0	0	0	0	0	0	0	0	0	0	0	0	0	0	0	0	0	0	0	0	0	0	0	0	0	0	0	0	0	0	0	0	0
DAB	0	0	0	1	0	0	0	0	0	0	0	1	0	0	0	0	1	0	0	0	0	0	0	0	0	0	0	0	0	0	0	0	0	0	0	0	0	0	0	0	0	0	0	0	0	0	0	0	0
DEC	0	0	0	0	0	0	0	0	0	0	0	0	0	0	0	0	0	0	0	0	0	0	0	0	0	0	0	0	0	0	0	0	0	0	0	1	0	0	0	0	0	0	0	0	0	0	0	0	0
DIB	0	0	0	1	0	0	0	0	0	0	0	0	0	0	0	0	0	0	0	0	0	0	0	0	0	0	0	0	0	0	0	0	0	0	0	1	0	1	0	0	0	0	0	0	0	0	0	0	0
DIC	0	0	0	1	0	0	0	0	0	0	0	0	0	0	0	0	1	0	0	0	0	0	0	0	0	0	0	0	0	0	0	0	0	0	0	0	0	1	0	0	0	0	0	0	0	0	0	0	0
DIM	0	0	0	0	0	0	0	0	0	0	1	1	0	0	0	0	1	0	0	0	0	0	1	0	0	0	0	0	0	0	0	0	0	0	0	0	0	0	0	0	0	0	0	0	0	0	0	0	0
DIU	0	0	0	1	0	0	0	0	0	0	0	0	0	0	0	0	1	0	0	0	0	0	0	0	0	0	0	0	0	0	0	0	0	0	0	0	0	0	0	0	1	0	0	0	0	0	0	0	0
DOD	0	0	0	0	0	0	0	0	0	0	0	0	0	0	0	0	0	0	0	0	0	0	0	0	0	0	0	0	0	0	0	0	0	0	0	1	0	0	0	0	0	0	0	0	0	0	0	0	0
EPB	0	0	0	1	0	0	0	1	0	0	0	0	1	0	0	0	0	0	0	0	0	0	0	0	0	0	0	0	0	0	0	0	0	0	0	0	0	0	0	0	0	0	0	0	0	0	0	0	0
FCZ	0	0	0	1	0	0	0	0	0	0	0	0	0	0	0	0	0	0	0	0	0	0	0	0	0	0	0	0	0	0	0	0	0	0	0	0	0	0	0	0	0	0	0	0	0	0	0	0	0
FFA	0	0	0	1	0	0	0	0	0	0	0	1	0	0	0	0	0	0	0	0	0	0	0	0	0	0	0	0	0	0	0	0	0	0	0	0	0	1	0	0	0	0	0	0	0	0	0	0	0
FHX	0	0	0	1	0	0	0	1	0	0	0	0	0	0	0	0	1	0	0	0	0	0	0	0	0	0	0	0	0	0	0	0	0	0	0	0	0	1	0	1	0	0	0	0	0	0	0	0	0
FLE	0	0	0	1	0	0	0	0	0	0	0	1	0	0	0	0	0	0	0	0	0	0	0	0	0	0	0	0	0	0	0	0	0	0	0	1	0	0	0	1	0	0	0	0	0	0	0	0	0
FUR	0	0	0	0	0	0	0	0	0	0	0	0	0	0	0	0	1	0	0	0	0	0	0	0	0	0	0	0	0	0	0	0	0	0	0	1	0	1	0	0	0	0	0	0	0	0	0	0	0
FXT	0	0	0	0	0	0	0	0	0	0	0	1	0	0	0	0	0	0	0	0	0	0	0	0	0	0	0	0	0	0	0	0	0	0	0	1	0	0	0	0	0	0	0	0	0	0	0	0	0
GAB	0	0	0	0	0	0	0	0	0	0	0	0	0	0	0	0	0	0	0	0	0	0	0	0	0	0	0	0	0	0	0	0	0	0	0	1	0	0	0	0	0	0	0	0	0	0	0	0	0
GEM	0	0	0	1	0	0	0	0	0	0	0	1	0	0	0	0	0	0	0	0	0	0	1	0	0	0	0	0	0	0	0	0	0	0	0	0	0	0	0	0	0	0	0	0	0	0	0	0	0
HBP	0	0	0	0	0	0	0	0	0	0	0	0	0	0	0	0	1	0	0	0	0	0	0	0	0	0	0	0	0	0	0	0	0	0	0	1	0	0	0	0	0	0	0	0	1	0	0	0	0
HCZ	0	0	0	0	0	0	0	0	0	0	0	0	0	0	0	0	1	0	0	0	0	0	0	0	0	0	0	0	0	0	0	0	0	0	0	1	0	1	0	0	0	0	0	0	0	0	0	0	0
IMI	0	0	0	0	1	0	0	0	0	0	0	0	0	0	0	0	1	0	0	0	0	0	0	0	0	0	0	0	0	0	0	0	0	0	0	1	0	0	0	0	0	0	0	0	0	0	0	0	0
IPO	0	0	0	1	0	0	0	0	0	0	0	0	0	0	0	0	0	0	0	0	0	0	1	0	0	0	0	0	0	0	0	0	0	0	0	0	0	0	0	1	0	0	0	0	0	0	0	0	0
IRE	0	0	0	1	0	0	0	0	0	0	0	0	0	0	0	0	0	0	0	0	0	0	0	0	0	0	0	0	0	0	0	0	0	0	0	0	0	0	0	0	0	0	0	0	0	0	0	0	0
ISO	0	0	0	1	0	0	0	0	0	0	0	0	0	0	0	0	0	0	0	0	0	0	0	0	0	0	0	0	0	0	0	0	0	0	0	0	0	0	0	0	1	0	0	0	0	0	0	0	0
KET	0	0	0	0	0	1	1	0	0	0	0	0	0	0	0	0	0	0	0	0	0	0	0	0	0	0	0	0	0	0	0	0	0	0	0	0	0	0	0	0	0	0	0	0	0	0	0	0	0
LAM	0	0	0	1	0	0	0	0	0	0	0	0	0	0	0	0	1	0	0	0	0	0	0	0	0	0	0	0	0	0	0	0	0	0	0	0	0	0	0	0	0	0	0	0	0	0	0	0	0
LAS	0	0	0	0	1	1	1	0	0	0	0	0	0	0	0	0	0	0	0	0	0	0	0	0	0	0	0	0	0	0	0	0	0	0	0	1	0	0	0	0	0	0	0	0	0	0	0	0	0
LID	0	0	0	1	0	0	0	0	0	0	0	0	0	0	0	0	0	0	0	0	0	0	1	0	0	0	0	0	0	0	0	0	0	0	0	1	0	0	0	1	0	0	0	0	0	0	0	0	0
LIN	0	0	0	1	0	0	0	0	0	0	0	0	0	0	0	0	0	0	0	0	0	0	0	0	0	0	0	0	0	0	0	0	0	0	0	1	0	1	0	1	0	0	0	0	1	0	0	0	0
LOS	1	0	0	1	0	0	0	0	0	0	0	0	0	0	0	0	1	0	0	0	0	0	0	0	0	0	0	0	0	0	0	0	0	0	0	1	0	0	0	0	0	0	0	0	0	0	0	0	0
LTC	0	0	0	0	0	0	0	0	0	0	0	0	0	0	1	0	0	0	0	0	0	0	0	0	0	0	0	0	0	0	0	0	0	0	0	0	0	0	0	0	0	0	0	0	0	0	0	0	0
M4H	0	0	0	1	0	0	0	1	0	0	0	0	1	0	0	0	0	0	0	0	0	0	0	0	0	0	0	0	0	0	0	0	0	0	0	0	0	0	0	0	0	0	0	0	0	0	0	0	0
MCPA	0	0	0	1	0	0	0	0	0	0	0	1	0	0	0	0	1	0	0	0	0	0	1	0	0	0	0	0	0	0	0	0	0	0	0	0	0	0	0	0	0	0	0	0	0	0	0	0	0
MEC	0	0	0	1	0	0	0	0	0	0	0	1	0	0	0	0	1	0	0	0	0	0	1	0	0	0	0	0	0	0	0	0	0	0	0	0	0	0	0	0	0	0	0	0	0	0	0	0	0
MEF	0	0	0	1	0	0	0	0	0	0	0	0	0	0	0	0	0	0	0	0	0	0	1	0	0	0	0	0	0	0	0	0	0	0	0	0	0	1	0	0	0	0	0	0	0	0	0	0	0
MET	0	0	0	0	0	0	0	0	0	0	0	0	0	0	0	0	0	0	0	0	0	0	0	0	0	0	0	0	0	0	0	0	0	0	0	1	0	0	0	0	0	0	0	0	0	0	0	0	0
MEX	0	0	0	1	0	0	0	0	0	0	0	0	0	0	0	0	0	0	0	0	0	0	0	0	0	0	0	0	0	0	0	0	0	0	0	1	0	1	0	1	0	0	0	0	0	0	0	0	0
MLC	0	0	0	1	0	0	0	0	0	0	1	1	0	0	0	0	1	0	0	0	0	0	1	0	0	0	0	0	0	0	0	0	0	0	0	0	0	0	0	0	0	0	0	0	0	0	0	0	0
MPL	0	1	0	0	0	0	0	0	0	0	0	1	0	0	0	0	0	0	0	0	0	0	0	0	0	0	0	0	0	0	0	0	0	0	0	1	0	0	0	0	0	0	0	0	0	0	0	0	0
MXR	0	0	0	1	0	0	0	0	0	0	0	1	0	0	0	0	1	0	0	0	0	0	0	0	0	0	0	0	0	0	0	0	0	0	0	0	0	0	0	0	1	0	0	0	0	0	0	0	0
NAP	0	0	0	1	0	0	0	0	0	0	0	1	0	0	0	0	0	0	0	0	0	0	0	0	0	0	0	0	0	0	0	0	0	0	0	0	0	0	0	0	0	0	0	0	0	0	0	0	0
NEO	0	0	0	1	0	0	0	0	0	0	0	0	0	0	0	0	0	0	0	0	0	0	0	0	0	0	0	0	0	0	0	0	0	0	0	0	0	1	0	0	0	0	0	0	0	0	0	0	0
NHD	1	0	0	0	0	0	0	0	0	0	0	0	0	0	0	0	0	0	0	0	0	0	0	0	0	0	0	0	0	0	0	0	0	0	0	0	0	0	0	0	0	0	0	0	0	0	0	0	0
NIC	0	0	0	1	1	0	1	0	0	0	0	0	0	0	1	0	0	0	0	0	0	0	0	0	0	0	0	0	0	0	0	0	0	0	0	0	0	0	0	0	0	0	0	0	0	0	0	0	0
NOV	0	1	0	0	0	0	0	1	0	0	0	0	0	0	0	0	0	0	0	0	0	0	1	0	0	0	0	0	0	0	0	0	0	0	0	0	0	0	0	1	0	0	0	0	0	0	0	0	0
OXA	0	0	0	0	0	1	1	0	0	0	0	0	0	0	0	0	1	0	0	0	0	0	0	0	0	0	0	0	0	0	0	0	0	0	0	0	0	0	0	1	0	0	0	0	0	0	0	0	0
OXP	0	1	0	1	0	0	0	0	0	0	0	1	0	0	0	0	0	0	0	0	0	0	0	0	0	0	1	0	0	0	0	0	0	0	0	1	0	0	0	0	0	0	0	0	0	0	0	0	0
P4H	0	0	0	1	0	0	0	1	0	0	0	0	1	0	0	0	0	0	0	0	0	0	0	0	0	0	0	0	0	0	0	0	0	0	0	0	0	0	0	0	0	0	0	0	0	0	0	0	0
PAR	0	0	0	1	0	0	0	1	0	0	0	0	0	0	0	0	0	0	0	0	0	0	0	0	0	0	0	0	0	0	0	0	0	0	0	0	0	1	0	1	0	0	0	0	0	0	0	0	0
PGL	0	0	0	0	1	1	1	0	1	0	0	0	0	0	0	0	0	0	0	0	0	0	0	0	0	0	0	0	0	0	0	0	0	0	0	1	0	0	0	0	0	1	0	0	0	0	0	0	0
PPC	0	0	0	0	0	0	0	0	0	0	1	0	0	0	0	0	1	0	0	0	0	0	0	0	0	0	0	0	0	0	0	0	0	0	0	0	0	1	0	0	0	0	0	0	0	0	0	0	0
PPN	0	1	0	1	0	0	0	0	0	0	0	1	0	0	0	0	0	0	0	0	0	0	0	0	0	0	0	0	0	0	0	0	0	0	0	1	0	0	0	0	0	0	0	0	0	0	0	0	0
PTA	0	0	0	1	0	0	0	0	0	0	0	0	0	0	0	0	0	0	0	0	0	0	1	0	0	0	0	0	0	0	0	0	0	0	0	0	0	0	0	0	0	0	0	0	0	0	0	0	0
RAN	0	0	0	0	0	0	0	0	0	0	0	0	0	0	0	0	0	0	0	0	0	0	0	0	0	0	0	0	0	0	0	0	0	0	0	1	0	0	0	0	0	0	0	0	0	0	0	0	0
RUF	0	0	0	1	0	0	0	0	0	0	0	0	0	0	1	0	0	0	0	0	0	0	0	0	0	0	0	0	0	0	0	0	0	0	0	0	0	0	0	0	0	0	0	0	0	0	0	0	0
SMP	0	0	0	1	0	0	0	0	0	0	0	1	0	0	0	0	0	0	0	0	0	0	0	0	0	0	0	0	0	0	0	0	0	0	0	0	0	1	0	0	0	0	0	0	0	0	0	0	0
SMT	0	0	0	1	0	0	0	0	0	0	0	0	0	0	0	0	0	0	0	0	0	0	1	0	0	0	0	0	0	0	0	0	0	0	0	0	0	1	0	0	0	0	0	0	0	0	0	0	0
SMX	0	0	0	1	0	0	0	0	0	0	0	1	0	0	0	0	0	0	0	0	0	0	0	0	0	0	0	0	0	0	0	0	0	0	0	0	0	1	0	0	0	0	0	0	0	0	0	0	0
SMZ	0	0	0	1	0	0	0	0	0	0	0	0	0	0	0	0	0	0	0	0	0	0	1	0	0	0	0	0	0	0	0	0	0	0	0	0	0	1	0	0	0	0	0	0	0	0	0	0	0
SOT	0	1	0	1	0	0	0	0	0	0	0	0	0	0	0	0	0	0	0	0	0	0	0	0	0	0	0	0	0	0	0	0	0	0	0	1	0	0	0	0	0	0	0	0	0	0	0	0	0
STZ	0	0	0	1	0	0	0	0	0	0	0	0	0	0	0	0	0	0	0	0	0	0	0	0	0	0	0	0	0	0	0	0	0	0	0	0	0	1	0	0	0	0	0	0	0	0	0	0	0
TAE	0	0	0	0	0	0	0	0	0	0	0	0	1	0	0	0	0	0	0	0	0	0	0	0	0	1	0	0	0	0	0	0	0	0	0	0	0	0	0	0	0	0	0	0	0	0	0	0	0
TAM	0	0	0	0	0	0	0	0	0	0	0	1	0	0	0	0	0	0	0	0	0	0	0	0	0	0	0	0	0	0	0	0	0	0	0	1	0	0	0	0	0	0	0	0	0	0	0	0	0
TBR	0	0	0	0	0	0	0	0	0	0	0	0	0	0	0	0	0	0	0	0	0	0	0	0	0	0	0	0	0	0	0	0	0	0	0	0	0	0	0	0	0	0	0	0	0	0	0	0	0
TMP	0	0	0	0	0	0	0	0	0	0	0	1	0	0	0	0	0	0	0	0	0	0	0	0	0	0	0	0	0	0	0	0	0	0	0	0	0	0	0	0	0	0	0	0	0	0	0	0	0
TRA	0	0	0	0	0	0	0	0	0	0	0	1	0	0	0	0	0	0	0	0	0	0	0	0	0	0	0	0	0	0	0	0	0	0	0	1	0	0	0	0	0	0	0	0	0	0	0	0	0
TRC	0	0	0	0	0	0	0	0	0	0	0	0	1	0	0	0	0	0	0	0	0	0	0	0	0	0	0	0	0	0	0	0	0	0	0	0	0	0	0	0	0	0	0	0	0	0	0	0	0
VAL	0	0	0	1	0	0	0	0	0	0	0	0	0	0	0	0	0	0	0	0	0	0	0	0	0	0	0	0	0	0	0	0	0	0	0	0	0	0	0	0	0	0	0	0	0	0	0	0	0
VEN	0	0	0	0	0	0	0	0	0	0	0	1	0	0	0	0	0	0	0	0	0	0	0	0	0	0	0	0	0	0	0	0	0	0	0	1	0	0	0	0	0	0	0	0	0	0	0	0	0
ZOL	0	0	0	1	1	0	0	0	0	0	0	0	0	0	0	0	0	0	0	0	0	0	1	0	0	0	0	0	0	0	0	0	0	0	0	0	0	0	0	0	0	0	0	0	0	0	0	0	0
1 chemical name abbreviations, see "Test chemicals" for details.
[truncated: 159 more columns]

## Sheet: btrules_prob
Abbr.1	bt0024-prob	bt0001-prob	bt0002-prob	bt0269-prob	bt0242-prob	bt0036-prob	bt0332-prob	bt0023-prob	bt0241-prob	bt0021-prob	bt0291-prob	bt0080-prob	bt0042-prob	bt0078-prob	bt0012-prob	bt0014-prob	bt0359-prob	bt0029-prob	bt0005-prob	bt0063-prob	bt0144-prob	bt0028-prob	bt0350-prob	bt0011-prob	bt0430-prob	bt0243-prob	bt0022-prob	bt0334-prob	bt0067-prob	bt0065-prob	bt0030-prob	bt0318-prob	bt0218-prob	bt0027-prob	bt0333-prob	bt0330-prob	bt0339-prob	bt0031-prob	bt0013-prob	bt0353-prob	bt0064-prob	bt0286-prob	bt0316-prob	bt0402-prob	bt0374-prob	bt0068-prob	bt0219-prob	bt0259-prob	bt0162-prob
3ET	0	0.1	0	0	0	0	0	0.2	0	0	0	0	0	0	0	0	0	0	0	0	0	0	0	0	0	0	0	0	0	0	0	0	0	0	0	0	0	0	0	0	0	0	0	0	0	0	0	0	0
4CD	0	0	0	0	0	0	0	0	0	0	0	0	0	0	0	0.7	0.5	0	0	0	0	0	0	0	0	0	0	0	0	0	0	0	0	0	0	0	0	0	0	0	0	0	0	0	0	0	0	0	0
4NP	0	0	0	0	0	0	0	0	0	0	0	0.4	0.1	0	0	0	0	0	0	0	0	0	0	0	0	0	0	0	0	0	0	0	0	0	0	0	0	0	0	0	0	0	0	0	0	0	0	0	0
5MB	0	0	0	0	0	0.15	0	0	0	0	0	0	0	0	0	0	0	0	0	0	0	0	0	0	0	0	0	0	0	0	0	0	0	0	0	0	0	0	0	0	0	0	0	0	0	0	0	0	0
ABA	0	0.1	0	0	0	0	0	0	0	0	0	0	0	0	0	0	0	0	0	0.1	0	0	0	0	0	0	0	0	0	0	0	0	0	0	0	0	0	0	0	0	0	0	0	0	0	0	0	0	0
ALA	0	0	0	0	0	0	0	0.3	0	0	0	0	0	0	0	0	0	0.4	0	0	0	0	0	0	0.6	0.35	0	0	0	0	0	0	0	0	0	0	0	0	0	0	0	0	0	0	0	0	0	0	0
AMI	0	0	0	0	0	0	0	0.1	0	0	0	0	0	0	0	0	0	0	0	0	0	0	0	0	0	0	0	0	0.2	0.1	0	0	0	0	0	0	0	0	0	0	0	0	0	0	0	0	0	0	0
ANA	0	0	0	0	0	0	0	0	0	0	0	0	0	0	0	0	0	0	0	0	0	0	0	0	0	0	0	0	0	0	0.3	0	0	0	0	0	0	0	0	0	0	0	0	0	0	0	0	0	0
ASF	0	0	0	0	0	0	0	0	0	0	0	0	0	0	0	0	0	0	0	0	0.35	0	0	0	0	0	0	0	0	0	0	0	0	0	0	0	0	0	0	0	0	0	0	0	0	0	0	0	0
ATE	0	0	0.3	0	0	0	0	0.2	0	0	0	0	0	0	0	0	0	0	0	0	0	0	0	0	0	0	0	0	0	0	0	0	0	1	0	0	0	0	0	0	0	0	0	0	0	0	0	0	0
ATP	0	0	0	0	0	0	0	0	0	0	0	0	0	0	0	0	0	0.7	0	0.6	0	0.3	0	0	0	0	0	0	0	0	0	0	0	0	0	0	0	0	0	0	0	0	0	0	0	0	0	0	0
ATR	0	0	0	0	0	0	0	0	0	0	0	0	0	0	0	0	0	0.1	0	0	0	0	0	0	0	0	0	0	0	0	0	0	0	0	0	0.9	0.4	0	0	0	0	0	0	0	0	0	0	0	0
BEZ	0	0	0	0	0	0	0	0	0	0	0	0	0	0	0	0	0	0.1	0	0	0	0	0	0	0	0	0	0	0.4	0	0	0	0	0	0	0	0	0	0	0	0	0	0	0	0	0	0	0	0
BIS	0	0	0.3	0	0	0	0	0.3	0	0	0	0	0	0	0	0	0	0	0	0	0	0	0	0	0	0	0	0	0	0	0	0	0	0	0	0	0	0	0	0	0	0	0	0	0	0	0	0	0
BRO	0	0	0	0	0	0	0	0	0	0	0	0	0	0	0	0	0	0	0	0	0	0	0	0	0	0	0	0	0	0	0.7	0	0	0	0	0	0	0.55	0	0	0	0	0	0	0	0	0	0	0
BTZ	0	0	0	0	0	0	0	0	0	0	0	0	0	0	0	0	0	0	0	0	0	0	0	0	0	0	0	0	0	0	0	0	0	0	0	0	0	0	0	0	0	0	0	0	0	0	0	0	0
CAF	0	0	0	0	0	0	0	0	0	0	0	0	0	0	0	0	0	0	0	1	0	0	0	0	0	1	0	0	0	0	0	0	0	0	0	0	0	0	0	0	0	0	0.7	0	0	0	0	0	0
CAN	0	0	0	0	0	0	0	0	0	0	0	0	0	0	0	0	0	0	0.15	0	0	0	0	0	0	0	0	0	0	0	0	0	0	0	0	0	0	0	0	0	0	0	0	0	0	0	0	0	0
CAR	0	0	0	0	0	0	0	0	0	0	0	0	0	0	0	0	0	0	0	0	0	0	0	0	0	0	0	0	0	0	0	0.7	0	0	0	0	0	0	0	0	0	0	0	0	0	0	0	0	0
CBZ	0	0	0	0	0	0	0	0	0	0	0	0	0	0	0	0	0	0	0	0	0	0	0	0	0	0	0	0	0	0	0	0	0	0	0	0	0	0	0	0	0	0	0	0	0.6	0.3	0	0	0
CIL	0	0	0	0	0	0	0	0	0	0	0	0	0	0	0	0	0	0	0	0	0	0	0	0	0	0	0	0	0.6	0	0	0	0	0	0	0	0	0	0	0	0	0	0	0	0	0	0	0.15	0.1
CIS	0.3	0	0	0	0	0	0	0	0	0	0	0	0	0	0	0	0	0	0	0	0	0	0	0	0	0	0	0	0	0	0	0	0	0	0	0	0	0	0	0	0	0.2	0	0	0	0	0	0	0
CIT	0	0	0	0	0.1	0	0	0	0	0	0	0	0	0	0	0	0	0	0	0.9	0	0	0	0	0	0	0	0	0	0	0.6	0	0	0	0	0	0	0.25	0	0	0	0	0	0	0	0	0	0	0
CLA	0	0	0	0	0	0	0	0	0	0	0	0	0	0	0	0	0	0.1	0	0	0	0	0	0	0	0	0	0	0	0	0	0	0	0	0	0	0	0	0	0	0	0	0	0	0	0	0	0	0
CLI	0	0	0	0	0	0	0	0.8	0	0	0	0	0	0	0	0	0	0.1	0	0.1	0	0	0	0	0	0	0	0	0	0	0	0	0	0	0	0	0	0	0	0	0	0	0	0	0	0	0	0	0
CTD	0	0	0	0	0	0	0	0	0	0	0	0	0	0	0	0	0	0	0	0	0.25	0	0	0	0	0	0	0	0.5	0	0	0	0	0	0	0	0	0	0	0	0	0	0	0	0	0	0	0	0
CTU	0	0	0	0	0	0.05	0	0	0	0	0	0	0	0	0	0	0	0.1	0	0	0	0	0	0	0	0.5	0	0	0	0	0	0	0	0	0	0	0	0	0	0	0	0	0	0	0	0.2	0	0	0
CTZ	0	0	0	0	0	0	0	0	0	0	0	0	0	0	0	0	0	0	0	0	0.55	0	0	0	0	0	0	0	0	0.1	0	0	0	0	0	0	0	0	0	0	0	0	0	0	0	0	0	0	0
CYC	0	0	0	0	0	0	0	0	0	0	0	0	0	0	0	0	0	0	0	0	0.65	0	0	0	0	0	0	0	0	0	0	0	0	0	0	0	0	0	0	0	0	0	0	0	0	0	0	0	0
DAB	0	0	0	0	0	0	0	0.4	0	0	0	0	0	0	0	0	0	0	0	0	0	0	0	0	0	0	0	0	0	0	0	0	0	0	0	0	0	0	0	0	0	0	0	0	0	0	0	0	0
DEC	0	0	0	0	0	0	0	0	0	0	0	0	0	0	0	0	0	0	0	0.8	0	0	0	0	0	0	0	0	0	0	0	0	0	0	0	0	0	0	0	0	0	0	0	0	0	0	0	0	0
DIB	0	0	0	0	0	0	0	0	0	0	0	0	0	0	0	0	0	0	0	0.1	0	0	0	0	0.5	0.5	0	0	0	0.2	0	0	0	0	0	0	0	0	0	0	0	0	0	0	0.4	0	0	0	0
DIC	0	0	0	0	0	0	0	0	0	0	0	0	0	0	0	0	0	0.1	0	0	0	0	0	0	0	0	0	0	0	0.2	0	0	0	0	0	0	0	0	0	0	0	0	0	0	0.5	0	0	0	0
DIM	0	0	0	0	0	0.15	0	0.3	0	0	0	0	0	0	0	0	0	0.1	0	0	0	0	0	0	0.3	0.3	0	0	0	0	0	0	0	0	0	0	0	0	0	0	0	0	0	0	0	0	0	0	0
DIU	0	0	0	0	0	0	0	0	0	0	0	0	0	0	0	0	0	0.1	0	0	0	0	0	0	0	0.15	0	0	0	0	0	0	0	0	0	0	0	0	0	0	0	0	0	0	0	0.2	0	0	0
DOD	0	0	0	0	0	0	0	0	0	0	0	0	0	0	0	0	0	0	0	0.8	0	0	0	0	0	0	0	0	0	0	0	0	0	0	0	0	0	0	0	0	0	0	0	0	0	0	0	0	0
EPB	1	0	0	0	0	0	0	0	0	0	0	0	0	0	0	0	0	0	0	0	0	0	0	0	0	0	0	0	0	0	0	0	0	0	0	0	0	0	0	0	0	0	0	0	0	0	0	0	0
FCZ	0	0	0	0	0	0	0	0	0	0	0	0	0	0	0	0	0	0	0	0	0	0	0	0	0	0	0	0	0	0	0	0	0	0	0	0	0	0	0	0	0	0	0	0	0	0	0	0	0
FFA	0	0	0	0	0	0	0	0.7	0	0	0	0	0	0	0	0	0	0	0	0	0	0	0	0	0.3	0.1	0	0	0	0.2	0	0	0	0	0	0	0	0	0	0	0	0	0	0	0	0	0	0	0.1
FHX	0	0	0	0	0	0	0	0	0	0	0	0	0	0	0	0	0	0.7	0	0	0	0	0	0	0	0	0	0	0.8	0.2	0	0	0	0	0	0	0	0	0	0	0	0	0	0	0	0	0	0	0
FLE	0	0	0	0	0	0	0	0	0	0	0	0	0	0	0	0	0	0	0	0	0	0	0	0	0	0	0	0	0.5	0	0	0	0	0	0	0	0	0	0	0	0	0	0	0	0	0	0	0	0
FUR	0	0	0	0	0	0	0	0	0	0	0	0	0	0	0	0	0	0	0	0.1	0.55	0	0	0	0	0	0	0	0	0.1	0	0	0	0	0	0	0	0	0	0	0	0	0	0	0	0	0	0	0
FXT	0	0	0	0	0	0	0	0.1	0	0	0	0	0	0	0	0	0	0	0	0.7	0	0	0	0	0	0	0	0	0	0	0	0	0	0	0	0	0	0	0	0	0	0	0	0	0	0	0	0	0
GAB	0	0	0	0	0	0	0	0	0	0	0	0	0	0	0	0	0	0	0	0.6	0	0	0	0	0	0	0	0	0	0	0	0	0	0	0	0	0	0	0	0	0	0	0	0	0	0	0	0	0
GEM	0	0	0	0	0	0.25	0	0.3	0	0	0	0	0	0	0	0	0	0	0.1	0	0	0	0	0	0	0	0	0	0	0	0	0	0	0	0	0	0	0	0	0	0	0	0	0	0	0	0	0	0
HBP	0	0	0	0	0	0	0	0	0	0	0	0	0	0	0	0	0	0.2	0	0	0	0	0	0	0	0	0	0	0	0	0	0	0	0	0	0	0	0	0	0	0	0	0	0	0	0	0	0	0
HCZ	0	0	0	0	0	0	0	0	0	0	0	0	0	0	0	0	0	0.4	0	0.1	0.55	0	0	0	0	0	0	0	0	0.3	0	0	0	0	0	0	0	0	0	0	0	0	0	0	0	0	0	0	0
IMI	0	0	0	0	0	0	0	0	0	0	0	0	0	0	0	0	0	0	0	0.4	0	0	0	0	0	0	0	0	0	0	0	0	0	0	0	0	0	0	0	0	0	0	0	0	0	0	0	0	0
IPO	0	0	0	0	0	0.25	0	0	0	0	0	0	0	0	0	0	0	0	0.1	0	0	0	0	0	0	0	0	0	0.2	0	0	0.1	0	0	0	0	0	0	0	0	0	0	0	0	0	0	0	0	0
IRE	0	0	0	0	0.1	0	0	0	0	0	0	0	0	0	0	0	0	0	0	0	0	0	0	0	0.6	0.2	0	0	0	0	0	0	0	0	0	0	0	0	0	0	0	0	0	0	0	0	0	0	0
ISO	0	0	0	0	0	0	0	0	0.2	0	0	0	0	0	0	0	0	0	0	0	0	0	0	0	0	0.6	0	0	0	0	0	0	0	0	0	0	0	0	0	0	0	0	0	0	0	0.1	0	0	0
KET	0	0	0	0	0	0	0	0	0	0	0	0	0	0	0	0	0	0	0	0	0	0	0	0	0	0	0	0	0	0	0	0	0	0	0	0	0	0	0	0.05	0	0	0	0	0	0	0	0	0
LAM	0	0	0	0	0	0	0	0	0	0	0	0	0	0	0	0	0	0.7	0.2	0	0	0	0	0	0	0	0	0	0	0	0	0	0	0	0	0	0	0	0	0	0	0	0	0	0	0	0	0	0
LAS	0	0	0	0	0	0	0	0	0	0	0	0	0	0	0	0	0	0	0	0.6	0	0	0	0	0	0	0	0	0	0	0	0	0	0	0	0	0	0	0	0	0	0	0	0	0	0	0	0.1	0.45
LID	0	0	0	0	0	0.05	0	0	0	0	0	0	0	0	0	0	0	0	0	0	0	0	0	0	0	0	0	0	0.2	0	0	0	0	0	0	0	0	0	0	0	0	0	0	0	0	0	0	0	0
LIN	0	0	0	0	0	0	0	0	0	0	0	0	0	0	0	0	0	0	0	0	0	0	0	0	0	0	0	0	0.4	0.3	0	0	0	0	0	0	0	0	0	0	0	0	0	0	0	0	0	0	0
LOS	0	0.1	0	0	0	0	0	0	0	0	0	0	0	0	0	0	0	0	0.2	0.1	0	0	0	0	0	0	0	0	0	0	0	0	0	0	0	0	0	0	0	0	0	0	0	0	0	0	0	0	0
LTC	0	0	0	0	0	0	0	0	0	0	0	0	0	0	0	0	0	0	0	0	0	0	0	0	0.6	0.1	0	0	0	0	0	0	0	0.9	0	0	0	0	0	0	0	0	0	0	0	0	0	0	0
M4H	1	0	0	0	0	0	0	0	0	0	0	0	0	0	0	0	0	0	0	0	0	0	0	0	0	0	0	0	0	0	0	0	0	0	0	0	0	0	0	0	0	0	0	0	0	0	0	0	0
MCPA	0	0	0	0	0	0	0	0.4	0	0	0	0	0	0	0	0	0	0	0	0	0	0	0	0	0	0	0	0	0	0	0	0	0	0	0	0	0	0	0	0	0	0	0	0	0	0	0	0	0
MEC	0	0	0	0	0	0	0	0.4	0	0	0	0	0	0	0	0	0	0.1	0	0	0	0	0	0	0	0	0	0	0	0	0	0	0	0	0	0	0	0	0	0	0	0	0	0	0	0	0	0	0
MEF	0	0	0	0	0	0	0	0	0	0	0	0	0	0	0	0	0	0	0	0	0	0	0	0	0	0	0	0	0	0.2	0	0	0	0	0	0	0	0	0	0	0	0	0	0	0.5	0	0	0	0
MET	0	0	0	0	0	0	0	0	0	0	0	0	0	0	0	0	0	0	0	0.2	0	0	0	0	0	0	0	0	0	0	0	0	0	0	0	0	0	0	0	0	0	0	0	0	0	0	0	0	0
MEX	0	0	0	0	0	0	0	0	0	0	0	0	0	0	0	0	0	0	0.2	0	0	0	0	0	0	0	0	0	0.2	0.1	0	0	0	0	0	0	0	0	0	0	0	0	0	0	0	0	0	0	0
MLC	0	0	0	0	0	0.15	0	0.3	0	0	0	0	0	0	0	0	0	0.1	0	0	0	0	0	0	0.6	0.35	0	0	0	0	0	0	0	0	0	0	0	0	0	0	0	0	0	0	0	0	0	0	0
MPL	0	0	0	0	0	0	0	0.2	0	0	0	0	0	0	0	0	0	0	0	0	0	0	0	0	0	0	0	0	0	0	0	0	0	0	0	0	0	0	0	0	0	0	0	0	0	0	0	0	0
MXR	0	0	0	0	0	0	0	0.9	0	0	0	0	0	0	0	0	0	0.1	0	0	0	0	0	0	0	0.45	0	0	0	0	0	0	0	0	0	0	0	0	0	0	0	0	0	0	0	0.3	0	0	0
NAP	0	0	0	0	0	0	0	0	0	0	0	0	0	0	0	0	0	0	0	0	0	0	0	0	0	0	0	0	0	0	0	0	0	0	0	0	0	0	0	0	0	0	0	0	0	0	0	0	0
NEO	0	0	0	0	0	0	0	0	0	0	0	0	0	0	0	0	0	0	0	0	0	0	0	0	0	0	0	0	0	0.2	0	0	0	0	0	0	0	0	0	0	0	0	0	0	0	0	0	0	0
NHD	0	0.3	0	0	0	0	0	0	0	0	0	0	0	0	0	0	0	0	0	0	0	0	0	0	0.3	0	0	0	0	0	0	0	0	0	0	0	0	0	0	0	0	0	0	0	0	0	0	0	0
NIC	0	0	0	0	0	0	0	0	0	0	0	0	0	0	0	0	0	0	0	0	0	0	0	0	0	0	0	0	0	0	0	0	0	1	0	0	0	0	0.05	0	0	0	0	0	0	0	0	0	0
NOV	0	0	0	0	0	0.05	0	0	0	0	0	0	0	0	0	0.3	0	0	0	0	0	0	0	0	0	0	0	0	0.5	0	0	0	0	0	0	0	0	0	0	0	0	0	0	0	0	0	0	0	0
OXA	0	0	0	0	0	0	0	0	0	0	0	0	0	0	0	0	0	0	0	0	0	0	0	0	0	0	0	0	0	0	0	0	0	0	0	0	0	0	0	0	0	0	0	0	0	0	0	0	0
OXP	0	0	0.4	0	0	0	0	0.5	0	0	0	0	0	0	0	0	0	0	0	0	0	0	0	0	0	0	0	0	0	0	0	0	0	0	0	0	0	0	0	0	0	0	0	0	0	0	0	0	0
P4H	0.7	0	0	0	0	0	0	0	0	0	0	0	0	0	0	0	0	0	0	0	0	0	0	0	0	0	0	0	0	0	0	0	0	0	0	0	0	0	0	0	0	0	0	0	0	0	0	0	0
PAR	0	0	0	0	0	0	0	0	0	0	0	0	0	0	0	0	0	0	0	0	0	0	0	0	0	0	0	0	0.4	0.1	0	0	0	0	0	0	0	0	0	0	0	0	0	0	0	0	0	0	0
PGL	0	0	0	0	0	0	0	0	0	0	0	0	0	0	0	0	0	0	0	0.8	0	0	0	0	0	0	0	0	0	0	0	0	0	0	0	0	0	0	0	0	0	0	0	0	0	0	0	0	0
PPC	0	0	0	0	0	0	0	0	0	0	0	0	0	0	0	0	0	0.4	0	0	0	0	0	0	0.3	0.1	0	0	0	0.4	0	0	0	0	0	0	0	0	0	0	0	0	0	0	0	0	0	0	0
PPN	0	0	0.3	0	0	0	0	0.3	0	0	0	0	0	0	0	0	0	0	0	0	0	0	0	0	0	0	0	0	0	0	0	0	0	0	0	0	0	0	0	0	0	0	0	0	0	0	0	0	0
PTA	0	0	0	0	0	0.1	0	0	0	0	0	0	0	0	0	0	0	0	0	0	0	0	0	0	0	0	0	0	0	0	0	0	0	0	0	0	0	0	0	0	0	0	0	0	0	0	0	0	0
RAN	0	0	0	0	0	0	0	0	0	0	0	0	0	0	0	0	0	0	0	0.3	0	0	0	0	0	0	0	0	0	0	0	0	0	0	0	0	0	0	0	0	0	0	0	0	0	0	0	0.1	0
RUF	0	0	0	0	0	0	0	0	0	0	0	0	0	0	0	0	0	0	0	0	0	0	0	0	0	0	0	0	0	0	0	0	0	1	0	0	0	0	0	0	0	0	0	0	0	0	0	0	0
SMP	0	0	0	0	0	0	0	0.5	0	0	0	0	0	0	0	0	0	0	0.2	0	0.55	0	0	0	0	0	0	0	0	0	0	0	0	0	0	0	0	0	0	0	0	0	0	0	0	0	0	0	0
SMT	0	0	0	0	0	0.1	0	0	0	0	0	0	0	0	0	0	0	0	0	0	0.55	0	0	0	0	0	0	0	0	0.1	0	0	0	0	0	0	0	0	0	0	0	0	0	0	0	0	0	0	0
SMX	0	0	0	0	0	0	0	0.5	0	0	0	0	0	0	0	0	0	0	0.25	0	0.25	0	0	0	0	0	0	0	0	0	0	0	0	0	0	0	0	0	0	0	0	0	0	0	0	0	0	0	0
SMZ	0	0	0	0	0	0.1	0	0	0	0	0	0	0	0	0	0	0	0	0	0	0.55	0	0	0	0	0	0	0	0	0	0	0	0	0	0	0	0	0	0	0	0	0	0	0	0	0	0	0	0
SOT	0	0	0.4	0	0	0	0	0	0	0	0	0	0	0	0	0	0	0	0	0	0.55	0	0	0	0	0	0	0	0	0	0	0	0	0	0	0	0	0	0	0	0	0	0	0	0	0	0	0	0
STZ	0	0	0	0	0	0	0	0	0	0	0	0	0	0	0	0	0	0	0	0	0.55	0	0	0	0	0	0	0	0	0.1	0	0	0	0	0	0	0	0	0	0	0	0	0	0	0	0	0	0	0
TAE	0.4	0	0	0	0	0	0	0	0.1	0	0	0	0	0	0	0	0	0	0	0	0	0	0	0	0	0	0	0	0	0	0	0	0	0	0	0	0	0	0	0	0	0	0	0	0	0	0	0	0
TAM	0	0	0	0	0	0	0	0.1	0	0	0	0	0	0	0	0	0	0	0	0.2	0.25	0	0	0	0	0	0	0	0	0	0	0	0	0	0	0	0	0	0	0	0	0	0	0	0	0	0	0	0
TBR	0	0	0	0	0	0	0	0	0	0	0	0	0	0	0	0	0	0	0	0	0	0	0	0	0	0	0	0	0	0	0	0	0	0	0	0	0	0	0	0	0	0	0	0	0	0	0	0.15	0.25
TMP	0	0	0	0	0	0	0	0	0	0	0	0	0	0	0	0	0	0	0	0	0	0	0	0	0	0	0	0	0	0	0	0	0	0	0	0	0	0	0	0	0	0	0	0	0	0	0	0	0
TRA	0	0	0	0	0	0	0	0.2	0	0	0	0	0	0	0	0	0	0	0	0.6	0	0	0	0	0	0	0	0	0	0	0	0	0	0	0	0	0	0	0	0	0	0	0	0	0	0	0	0	0
TRC	0.1	0	0	0	0	0	0	0	0	0	0	0	0	0	0	0	0	0	0	0	0	0	0	0	0	0	0	0	0	0	0	0	0	0	0	0	0	0	0	0	0	0	0	0	0	0	0	0	0
VAL	0	0	0	0	0	0	0	0	0	0	0	0	0	0	0	0	0	0	0	0	0	0	0	0	0.5	0.1	0	0	0	0	0	0	0	0	0	0	0	0	0	0	0	0	0	0	0	0	0	0	0
VEN	0	0	0	0	0	0	0	0.2	0	0	0	0	0	0	0	0	0	0	0	0.6	0	0	0	0	0	0	0	0	0	0	0	0	0	0	0	0	0	0	0	0	0	0	0	0	0	0	0	0	0
ZOL	0	0	0	0	0	0.65	0	0	0	0	0	0	0	0	0	0	0	0	0.1	0	0	0	0	0.05	0.6	0.6	0	0	0	0	0	0	0	0	0	0	0	0	0	0	0	0	0	0	0	0	0	0	0
1 chemical name abbreviations, see "Test chemicals" for details.
[truncated: 16 more columns]

## Sheet: Dataset_k_All
	European aquatic ecosystems																															Australian aquatic ecosystems
Country	Sweden																Germany			Switzerland				Spain				Greek				Australia
Abbr.1	site_1	site_2	site_3	site_4	site_5	site_6	site_7	site_8	site_9	site_10	site_11	site_12	site_13	site_14	site_15	site_16	site_17	site_18	site_19	site_20	site_21	site_22	site_23	site_24	site_25	site_26	site_27	site_28	site_29	site_30	site_31	site_32	site_33	site_34	site_35	site_36	site_37	site_38
3ET	1.10167	N.V.2	N.V.	N.V.	0.0566689	0.844235	N.V.	N.V.	0.762841	0.0386693	0.160923	0.964866	0.84613	0.633715	0.0828049	N.V.	N.V.	N.V.	1.43299	N.V.	0.0898963	0.288473	N.V.	N.V.	N.V.	N.V.	0.469419	N.V.	1.93061	0.27671	N.V.	N.V.	N.V.	N.V.	N.V.	N.V.	N.V.	N.V.
4CD	0.239863	0.79923	N.V.	0.172171	N.V.	N.V.	N.V.	N.V.	6.2025	N.V.	N.V.	N.V.	2.59171	N.V.	N.V.	0.0801949	1.68022	2.27188	1.40297	4.30776	N.V.	N.V.	N.V.	0.228291	2.40896	N.V.	4.19007	3.5248	0.168666	2.0318	3.49961	N.V.	N.V.	N.V.	1.25101	N.V.	N.V.	N.V.
4NP	1.44417	0.370494	N.V.	N.V.	1.75859	0.254605	0.326299	1.22027	1.13207	0.221765	0.204286	0.317815	0.19642	0.211155	0.465466	0.19905	0.446161	1.04627	0.499368	2.28073	1.9499	0.450076	0.314134	0.146039	0.300632	0.862992	1.09709	N.V.	1.68063	1.08824	1.94208	0.501031	2.31785	0.521544	0.214973	0.85059	0.330961	N.V.
5MB	0.027461	0.0178687	N.V.	0.036179	0.0615891	0.0162438	0.0362295	0.0551188	0.0506972	0.0924134	0.0406618	0.0252616	N.V.	0.0146816	0.042599	0.0341743	0.00626619	0.0831284	0.0461609	0.281972	0.138744	0.133601	0.00950174	N.V.	0.102098	0.0713697	0.219175	N.V.	N.V.	N.V.	0.219493	N.V.	0.0758984	N.V.	N.V.	N.V.	N.V.	N.V.
ABA	0.66239	1.24264	0.249703	1.03575	2.52574	0.750466	0.799409	3.23888	0.73	0.738683	0.81532	N.V.	1.38354	1.36468	0.664104	1.55641	1.37257	1.16603	1.59857	1.49545	1.46933	1.17752	0.830492	0.449263	0.639119	N.V.	2.20816	2.34658	1.42998	2.15286	N.V.	1.2976	N.V.	1.50637	1.62724	N.V.	N.V.	N.V.
ALA	N.V.	0.102521	N.V.	0.0390659	0.125346	0.0299478	0.0930251	N.V.	0.0444112	0.0450308	N.V.	0.70795	0.0612251	0.0615931	0.142741	0.35214	0.104601	0.61207	0.072685	N.V.	0.348903	0.223011	0.0902574	N.V.	N.V.	0.114599	0.120266	0.386823	N.V.	N.V.	0.568217	N.V.	0.0852486	N.V.	N.V.	N.V.	N.V.	N.V.
AMI	0.0437172	0.144828	N.V.	0.160254	0.290621	0.111407	N.V.	0.198385	N.V.	N.V.	N.V.	0.120808	0.0440278	0.0314014	0.0723293	N.V.	0.0300971	0.266032	0.0111256	0.0313742	0.00878825	N.V.	0.0234344	N.V.	N.V.	0.0427423	0.00306519	0.106381	0.129484	0.500619	N.V.	0.102184	N.V.	0.0426672	N.V.	N.V.	N.V.	N.V.
ANA	0.07902	0.0939791	0.0584183	0.02346	0.0304684	0.0293702	0.121394	0.061497	N.V.	N.V.	0.0273824	0.0626133	N.V.	N.V.	0.0145466	0.230855	0.0157339	0.0241053	N.V.	N.V.	0.00582469	N.V.	N.V.	N.V.	N.V.	N.V.	N.V.	0.132851	N.V.	N.V.	0.11349	N.V.	N.V.	N.V.	N.V.	N.V.	N.V.	N.V.
ASF	0.433718	0.0168438	N.V.	N.V.	0.101516	N.V.	N.V.	0.738003	N.V.	N.V.	N.V.	0.0669737	N.V.	N.V.	0.246622	0.189257	N.V.	N.V.	N.V.	N.V.	N.V.	0.0997327	N.V.	N.V.	0.156932	N.V.	0.29283	N.V.	N.V.	0.19102	N.V.	N.V.	N.V.	N.V.	N.V.	N.V.	N.V.	N.V.
ATE	0.159471	0.195108	N.V.	0.253584	0.340373	0.106584	0.345665	0.247886	0.170182	0.0823562	N.V.	0.124064	0.229711	0.1366	0.38461	0.0561336	0.299693	N.V.	0.298851	0.447198	0.507618	0.395226	0.113553	0.0636843	N.V.	N.V.	0.567614	0.147266	0.342452	0.390474	0.665431	0.356157	0.126732	0.685475	0.497846	0.614039	0.0944712	N.V.
ATP	N.V.	N.V.	N.V.	N.V.	0.140785	N.V.	0.0265924	0.0275249	0.057542	N.V.	0.0449873	N.V.	0.0913542	0.0346039	0.0252841	0.189046	0.0162285	0.217208	0.0195012	N.V.	0.106182	0.138806	0.0310239	N.V.	0.00952254	N.V.	0.0364164	0.125493	0.020108	0.0969793	0.0690659	0.0845508	N.V.	0.10808	0.0285638	0.0915404	0.0431427	N.V.
ATR	0.0222649	N.V.	0.0290026	0.145612	0.0319966	0.0132119	0.0226774	0.027142	0.0371803	N.V.	0.0469414	0.0424182	N.V.	0.138127	N.V.	N.V.	0.0250256	0.135941	0.0724715	0.0218281	0.031311	N.V.	0.0513127	N.V.	0.0246569	0.102671	N.V.	N.V.	N.V.	0.0312044	N.V.	0.0339577	N.V.	N.V.	N.V.	N.V.	N.V.	N.V.
BEZ	0.032342	0.0313651	N.V.	0.041732	N.V.	0.178402	0.407517	0.339261	0.176193	N.V.	0.209207	0.136344	0.642802	N.V.	0.587505	N.V.	0.122632	0.46892	0.295328	N.V.	N.V.	0.411111	0.381748	0.0228744	0.169188	1.02737	0.263025	0.437543	0.183977	0.40795	0.565558	0.494801	N.V.	1.0095	0.228514	N.V.	0.362427	N.V.
BIS	0.0483826	0.163968	0.315944	0.0190868	0.296351	0.048103	0.305684	0.0920008	0.281675	0.0266172	0.111928	0.0486181	0.233756	0.0702516	0.119752	0.085332	0.336081	0.352392	0.341114	0.771747	0.472562	0.309222	0.326241	0.143562	0.414075	0.56859	0.280317	0.29347	0.369575	N.V.	N.V.	0.323148	0.26949	N.V.	0.568927	N.V.	0.645361	N.V.
BRO	N.V.	N.V.	N.V.	N.V.	0.420972	N.V.	N.V.	0.245601	0.188497	0.0963564	0.236723	0.12036	0.455433	0.11223	N.V.	0.297189	N.V.	0.132908	N.V.	0.0852107	N.V.	N.V.	N.V.	N.V.	N.V.	N.V.	0.093921	N.V.	N.V.	N.V.	0.0248576	N.V.	N.V.	N.V.	N.V.	N.V.	0.297476	0.502312
BTZ	0.0749548	0.0249401	N.V.	0.0421502	0.114841	0.0216073	0.122833	0.0590939	0.0756963	0.0274254	0.0613863	0.0418694	0.0682455	0.0285409	N.V.	0.0132608	0.00553167	0.0507103	0.0408783	0.0263557	0.012206	0.0061231	N.V.	N.V.	0.00219322	0.012067	N.V.	0.0923421	N.V.	N.V.	N.V.	0.011073	0.0551608	N.V.	N.V.	0.0236678	N.V.	0.0381771
CAF	0.0591077	0.302435	0.0261162	N.V.	0.551047	0.225095	0.514845	0.365483	0.108583	0.346899	0.147624	0.289262	0.341791	0.215362	N.V.	0.343658	0.073351	0.4148	0.261808	0.68988	0.367932	0.143957	0.172303	0.215227	0.276041	N.V.	N.V.	0.0394094	0.0850145	N.V.	0.275954	N.V.	0.0721529	0.158995	0.0346992	N.V.	N.V.	0.260738
CAN	N.V.	N.V.	0.0212961	0.00639852	N.V.	0.0170527	N.V.	0.0423869	N.V.	0.0101778	N.V.	N.V.	0.381407	N.V.	N.V.	0.266932	N.V.	N.V.	N.V.	0.00966245	N.V.	N.V.	N.V.	N.V.	N.V.	N.V.	N.V.	N.V.	0.397645	0.00916745	N.V.	N.V.	0.07154	N.V.	N.V.	N.V.	N.V.	N.V.
CAR	0.0318959	0.0352259	0.0474301	0.0204343	N.V.	0.023077	0.0422853	0.0510336	N.V.	N.V.	0.0412974	N.V.	0.0349296	0.011807	0.0167014	0.0780034	0.00648182	N.V.	0.0156947	0.0192339	0.0106432	N.V.	N.V.	0.0300298	0.00805854	0.0208464	0.0321698	0.0594207	N.V.	0.100064	N.V.	N.V.	N.V.	0.0743508	0.0109685	0.0167423	N.V.	N.V.
CBZ	0.0114676	N.V.	N.V.	N.V.	N.V.	N.V.	0.00573622	N.V.	N.V.	N.V.	N.V.	0.0146251	N.V.	N.V.	0.0089321	N.V.	N.V.	0.037747	N.V.	N.V.	N.V.	N.V.	N.V.	N.V.	0.00861445	N.V.	N.V.	N.V.	N.V.	0.00807644	0.00883394	0.0150906	0.0351583	N.V.	N.V.	N.V.	N.V.	N.V.
CIL	0.638033	0.987489	0.606208	1.22689	6.45083	1.8364	5.12099	5.01779	9.44768	1.37877	4.01362	3.31674	3.35329	2.20449	3.51191	3.28588	4.29256	5.89297	5.75358	10.7304	7.54428	7.32373	7.85473	8.78363	7.5655	10.1275	12.4917	N.V.	5.9312	7.64072	5.06982	9.21991	5.37286	N.V.	2.35315	N.V.	5.54582	5.53707
CIS	N.V.	N.V.	N.V.	N.V.	N.V.	N.V.	N.V.	11.8297	N.V.	N.V.	N.V.	N.V.	N.V.	N.V.	N.V.	N.V.	N.V.	N.V.	N.V.	N.V.	N.V.	N.V.	N.V.	N.V.	N.V.	N.V.	N.V.	N.V.	N.V.	N.V.	N.V.	N.V.	N.V.	N.V.	N.V.	N.V.	N.V.	N.V.
CIT	0.457302	0.229412	12.7357	0.0787916	6.98349	1.92289	N.V.	N.V.	N.V.	6.3038	N.V.	N.V.	9.65383	N.V.	N.V.	0.797605	N.V.	4.92461	0.00417402	0.185288	0.0831596	0.288376	0.017822	N.V.	0.0599797	0.278638	N.V.	N.V.	8.04474	N.V.	N.V.	N.V.	N.V.	N.V.	N.V.	N.V.	N.V.	N.V.
CLA	N.V.	N.V.	N.V.	N.V.	0.035754	0.00670535	N.V.	0.0716414	N.V.	N.V.	N.V.	0.0196143	0.0289993	N.V.	N.V.	0.0495585	0.0208075	0.0768591	0.0900717	0.0607069	0.0339685	0.0581085	0.0409425	N.V.	0.0243349	0.0305986	0.109928	0.0358502	N.V.	0.0823323	0.0248859	0.0317635	N.V.	0.0264888	0.0147274	N.V.	N.V.	N.V.
CLI	N.V.	N.V.	N.V.	N.V.	N.V.	0.839268	N.V.	N.V.	N.V.	N.V.	1.24053	N.V.	N.V.	N.V.	0.58575	N.V.	N.V.	0.282212	N.V.	0.680464	1.59882	N.V.	0.0522941	0.0487355	0.0395603	0.421336	N.V.	N.V.	N.V.	N.V.	N.V.	N.V.	N.V.	N.V.	N.V.	N.V.	0.133272	N.V.
CTD	N.V.	N.V.	0.153299	N.V.	N.V.	N.V.	N.V.	N.V.	N.V.	N.V.	N.V.	N.V.	0.499926	N.V.	N.V.	N.V.	N.V.	0.0182059	0.0135908	N.V.	N.V.	N.V.	N.V.	N.V.	N.V.	N.V.	N.V.	N.V.	N.V.	N.V.	N.V.	N.V.	N.V.	N.V.	N.V.	N.V.	N.V.	N.V.
CTU	0.0344279	N.V.	0.0516135	0.0246984	0.077757	0.011258	0.0642842	0.0235078	0.0338509	0.02575	0.0358401	0.0329249	0.0346735	0.135645	0.016854	0.081732	0.00288522	0.156436	0.0585243	0.0568894	0.0378098	N.V.	N.V.	N.V.	N.V.	0.0189132	0.114174	N.V.	0.0395819	N.V.	0.138546	N.V.	0.113418	N.V.	0.034155	0.0476368	N.V.	N.V.
CTZ	N.V.	N.V.	N.V.	N.V.	N.V.	N.V.	N.V.	0.0285835	0.162823	0.0173025	0.0515962	N.V.	N.V.	N.V.	N.V.	0.0156805	N.V.	0.0266342	N.V.	N.V.	N.V.	N.V.	N.V.	0.165677	N.V.	N.V.	N.V.	N.V.	N.V.	N.V.	N.V.	N.V.	0.0147142	N.V.	N.V.	N.V.	N.V.	N.V.
CYC	0.162	0.194335	N.V.	N.V.	0.334841	0.0672222	N.V.	0.269411	0.0529347	N.V.	0.19646	0.129134	N.V.	0.252864	N.V.	N.V.	0.0464185	0.222745	0.0317097	0.0987698	0.240271	0.379439	0.205217	0.0914235	0.261145	N.V.	N.V.	N.V.	N.V.	N.V.	0.0837424	N.V.	N.V.	N.V.	0.00786334	N.V.	0.0717224	N.V.
DAB	N.V.	N.V.	N.V.	N.V.	N.V.	N.V.	N.V.	N.V.	N.V.	N.V.	N.V.	N.V.	N.V.	0.169146	N.V.	N.V.	N.V.	0.109415	N.V.	0.1002	0.013343	N.V.	0.0368144	0.106942	N.V.	N.V.	0.22949	N.V.	N.V.	N.V.	N.V.	N.V.	N.V.	N.V.	N.V.	N.V.	N.V.	N.V.
DEC	2.79792	N.V.	0.630262	15.6234	N.V.	N.V.	9.45911	N.V.	12.3472	18.8117	12.5364	12.7924	2.75073	6.30053	26.7401	0.00539395	5.64583	N.V.	11.8234	N.V.	N.V.	11.7317	0.757536	12.1463	N.V.	N.V.	N.V.	29.0571	17.3576	N.V.	N.V.	13.1018	8.06919	N.V.	N.V.	N.V.	N.V.	N.V.
DIB	0.0321167	0.0782253	0.235907	0.0719774	0.17778	0.0595237	0.189788	0.0924193	0.276865	N.V.	0.343241	N.V.	N.V.	N.V.	N.V.	N.V.	0.127255	N.V.	0.0259423	0.0722743	0.0346141	0.0245192	0.0239129	N.V.	0.0361412	0.0245106	N.V.	0.126773	N.V.	0.190015	0.215353	0.109432	N.V.	0.0182261	N.V.	0.0370914	N.V.	N.V.
DIC	N.V.	N.V.	N.V.	N.V.	N.V.	N.V.	N.V.	N.V.	N.V.	N.V.	N.V.	0.201758	N.V.	N.V.	N.V.	N.V.	N.V.	0.180044	0.137487	N.V.	N.V.	N.V.	N.V.	0.0381403	0.0739806	N.V.	0.157629	N.V.	N.V.	0.0748313	0.0701475	0.0600789	N.V.	0.0331623	0.0329178	0.088626	N.V.	0.226571
DIM	N.V.	N.V.	N.V.	N.V.	0.0299881	N.V.	0.0263963	N.V.	N.V.	N.V.	N.V.	N.V.	N.V.	N.V.	0.00983387	N.V.	N.V.	0.0359948	N.V.	0.0152504	0.0317943	0.0162545	N.V.	N.V.	N.V.	N.V.	0.0244103	N.V.	N.V.	0.0237645	0.0140363	0.0120232	0.0555132	0.0448381	N.V.	0.0350622	0.047868	0.0335849
DIU	0.11741	N.V.	0.0819446	0.0672839	0.114595	0.0440276	N.V.	N.V.	0.0391284	N.V.	N.V.	0.0394949	0.121141	N.V.	0.0559842	N.V.	0.0440502	0.146874	0.126535	0.0899218	0.0755913	N.V.	N.V.	N.V.	N.V.	N.V.	0.0944101	0.28556	0.119288	0.283252	0.165964	N.V.	0.164965	N.V.	0.0619339	N.V.	0.0222724	0.204838
DOD	N.V.	N.V.	N.V.	N.V.	N.V.	N.V.	N.V.	N.V.	N.V.	N.V.	N.V.	0.313272	1.45897	N.V.	N.V.	N.V.	N.V.	N.V.	N.V.	N.V.	N.V.	N.V.	N.V.	N.V.	N.V.	N.V.	N.V.	N.V.	7.73834	N.V.	N.V.	N.V.	N.V.	N.V.	N.V.	N.V.	N.V.	N.V.
EPB	N.V.	N.V.	N.V.	N.V.	N.V.	0.575675	N.V.	4.80018	N.V.	N.V.	N.V.	0.307333	N.V.	0.555191	N.V.	N.V.	N.V.	N.V.	N.V.	N.V.	0.017672	N.V.	N.V.	N.V.	2.12455	0.466173	0.363926	N.V.	0.113684	0.041936	0.108202	N.V.	N.V.	0.0361801	3.27459	N.V.	0.595514	0.881145
FCZ	0.15906	N.V.	0.0261887	N.V.	N.V.	N.V.	0.0318629	0.0254496	N.V.	N.V.	N.V.	N.V.	N.V.	N.V.	N.V.	N.V.	N.V.	0.00572805	0.0239845	N.V.	0.00360503	N.V.	N.V.	N.V.	N.V.	N.V.	N.V.	N.V.	N.V.	N.V.	0.058758	N.V.	0.0151147	N.V.	N.V.	N.V.	N.V.	0.0117267
FFA	N.V.	0.0674193	N.V.	0.0547911	0.129505	0.0425275	0.0571633	0.0801592	0.0893023	N.V.	N.V.	N.V.	N.V.	0.0656505	N.V.	N.V.	N.V.	0.151477	0.0426961	0.105126	0.0707293	N.V.	N.V.	N.V.	0.0441853	0.0398886	0.086509	0.0751156	N.V.	0.0323352	N.V.	N.V.	N.V.	N.V.	0.0418647	0.0849339	0.0814936	N.V.
FHX	0.586464	1.05218	N.V.	1.38815	1.41471	0.456381	0.26939	N.V.	0.326744	0.325912	0.400046	N.V.	N.V.	0.418403	0.123374	N.V.	0.165391	0.656494	0.151162	0.988015	N.V.	0.0481626	N.V.	0.0570899	0.109333	N.V.	0.189277	0.640782	N.V.	0.188948	0.492971	0.188053	N.V.	0.177511	0.101844	0.415375	N.V.	N.V.
FLE	N.V.	N.V.	N.V.	N.V.	N.V.	N.V.	N.V.	N.V.	0.121178	N.V.	0.348913	0.388596	N.V.	N.V.	N.V.	N.V.	0.0199174	0.115622	N.V.	N.V.	N.V.	N.V.	N.V.	N.V.	N.V.	N.V.	0.0814235	N.V.	0.0657798	0.2276	0.0673746	0.0645236	N.V.	N.V.	N.V.	N.V.	N.V.	N.V.
FUR	N.V.	0.0214761	0.0281386	0.0341135	0.188424	0.0198119	0.182727	0.14174	0.0274734	0.0351079	0.06935	0.0432366	0.217969	0.156105	0.0443216	0.167719	0.0274616	0.171174	0.0829078	0.0826368	0.154811	0.336322	0.0405039	0.0148854	0.149495	0.358768	0.229035	0.0968257	N.V.	0.168466	0.114246	N.V.	N.V.	0.0537391	0.075911	N.V.	N.V.	N.V.
FXT	N.V.	0.417534	1.49517	N.V.	N.V.	N.V.	N.V.	N.V.	N.V.	N.V.	N.V.	N.V.	N.V.	N.V.	N.V.	N.V.	3.24878	N.V.	0.79743	2.14304	4.20058	N.V.	0.0571103	N.V.	N.V.	N.V.	N.V.	N.V.	N.V.	N.V.	N.V.	N.V.	N.V.	N.V.	N.V.	N.V.	N.V.	N.V.
GAB	0.252288	0.243777	N.V.	N.V.	0.0539901	N.V.	0.0433239	N.V.	0.0116751	N.V.	N.V.	0.400606	0.0114473	N.V.	0.251747	0.0592142	N.V.	0.183303	0.0147015	0.149671	0.0703051	0.109179	N.V.	0.118992	0.118992	N.V.	0.235283	0.0145411	N.V.	0.0518324	N.V.	N.V.	0.281607	0.208991	0.0269627	0.460598	0.158042	0.138594
GEM	N.V.	N.V.	N.V.	0.0623594	N.V.	0.444713	N.V.	N.V.	0.124608	N.V.	0.509399	0.0754746	N.V.	N.V.	N.V.	N.V.	0.132797	0.277656	0.143119	N.V.	N.V.	N.V.	0.23655	N.V.	0.259736	0.370941	0.327325	0.227203	N.V.	0.370462	0.151998	0.221599	N.V.	0.211887	0.0615213	0.217553	0.14983	0.35707
HBP	0.0101837	N.V.	0.0143825	N.V.	0.0228193	N.V.	0.0157606	N.V.	0.0134583	N.V.	N.V.	N.V.	0.0192258	N.V.	N.V.	N.V.	0.0044272	N.V.	0.0601961	N.V.	0.0596918	0.0507555	0.0335827	0.0231988	0.0477879	0.095371	0.058608	0.0169704	N.V.	0.0308285	0.0451944	N.V.	N.V.	0.0530254	N.V.	0.0881792	N.V.	N.V.
HCZ	N.V.	N.V.	N.V.	N.V.	0.122494	N.V.	N.V.	N.V.	N.V.	N.V.	N.V.	N.V.	N.V.	N.V.	N.V.	N.V.	N.V.	N.V.	N.V.	N.V.	N.V.	N.V.	N.V.	N.V.	N.V.	N.V.	N.V.	N.V.	N.V.	N.V.	N.V.	N.V.	N.V.	N.V.	N.V.	N.V.	N.V.	N.V.
IMI	N.V.	N.V.	0.0245041	N.V.	N.V.	N.V.	0.0165162	N.V.	N.V.	N.V.	N.V.	N.V.	N.V.	N.V.	N.V.	N.V.	N.V.	0.0495216	0.0290346	0.0093236	N.V.	N.V.	N.V.	N.V.	0.0128317	N.V.	N.V.	N.V.	N.V.	N.V.	N.V.	N.V.	0.0326116	N.V.	N.V.	0.0148214	N.V.	N.V.
IPO	N.V.	N.V.	0.0186021	0.0288349	0.12148	0.0116439	0.0982017	0.129429	0.0717462	N.V.	0.0436005	0.0629475	0.157731	0.0405266	0.077744	0.0367456	0.0360866	0.274921	0.250743	0.146035	0.16702	0.1228	0.0585183	N.V.	0.114938	0.211153	0.202805	0.137756	0.160385	0.257634	0.0959718	0.250777	N.V.	0.373757	0.0371421	0.383022	0.105937	N.V.
IRE	N.V.	0.158652	0.151182	0.591548	N.V.	N.V.	0.0796651	0.373306	N.V.	0.0422543	0.0408307	0.0675822	0.609066	N.V.	N.V.	0.460313	N.V.	N.V.	0.161403	N.V.	0.0555589	N.V.	N.V.	N.V.	N.V.	N.V.	0.425946	0.0724912	N.V.	N.V.	N.V.	N.V.	0.36172	N.V.	N.V.	N.V.	N.V.	N.V.
ISO	0.0240858	N.V.	0.0167221	0.0127219	0.0681444	N.V.	0.0336315	N.V.	0.0207586	N.V.	0.0231117	N.V.	0.0315807	N.V.	0.0102455	0.0137716	N.V.	0.0813676	0.0106964	0.0208659	0.018705	N.V.	N.V.	N.V.	0.0101649	N.V.	0.0401534	0.110646	N.V.	0.0720201	0.0308562	0.0149554	0.0956588	0.0336242	N.V.	0.0375138	N.V.	N.V.
KET	0.087495	0.031228	0.0170762	0.0249913	0.511025	0.0429404	0.258685	0.208634	0.159182	0.0521721	0.116394	0.137411	0.248539	0.131888	0.205326	0.212441	0.225574	0.441324	0.108104	N.V.	N.V.	0.828692	1.07194	0.0247169	0.269276	0.235325	0.367785	0.35955	0.0301066	0.537342	0.285504	0.239493	N.V.	0.514685	0.0673193	0.535229	0.0947904	N.V.
LAM	0.175975	0.0514761	0.132081	0.0470582	N.V.	0.0531011	N.V.	0.139587	0.134954	0.0469927	0.0644637	0.0345186	0.0431846	0.0319403	0.0835533	0.0632421	N.V.	0.0822605	N.V.	N.V.	N.V.	N.V.	N.V.	N.V.	N.V.	N.V.	N.V.	0.0465377	N.V.	N.V.	0.0518503	N.V.	N.V.	N.V.	N.V.	N.V.	N.V.	N.V.
LAS	0.075278	0.088521	0.246926	0.047394	N.V.	0.0623812	N.V.	0.139922	N.V.	N.V.	N.V.	0.152738	0.0962555	0.0328966	0.167508	0.0626174	0.0857314	N.V.	N.V.	0.068249	0.0845312	0.0447248	0.0195524	N.V.	0.026257	0.027622	0.0585392	0.132495	N.V.	0.1931	0.209753	0.156885	N.V.	0.0853357	0.0537949	0.0628169	0.0214754	N.V.
LID	0.0145033	0.00536236	0.0115771	N.V.	0.028367	N.V.	0.0176435	N.V.	N.V.	N.V.	N.V.	N.V.	0.0127692	N.V.	0.0204744	0.0140151	N.V.	0.00343762	0.0104638	0.0138007	0.0121275	0.00378776	0.00974742	N.V.	N.V.	0.0307159	N.V.	0.0011616	N.V.	0.0177208	0.0297595	0.022563	N.V.	0.00741197	N.V.	0.00787126	N.V.	N.V.
LIN	0.045766	0.0181984	0.0361019	0.0111318	0.209017	N.V.	0.0534392	0.0746011	0.0419435	N.V.	N.V.	N.V.	0.0719144	0.00598096	0.0197891	0.318129	0.01239	0.0934024	0.0119415	0.102831	0.0268361	0.0142077	0.0127464	N.V.	0.021207	0.0256959	0.0693267	0.307769	0.00542482	0.284671	0.26174	0.167018	N.V.	0.278636	N.V.	0.160242	0.0262134	N.V.
LOS	0.0630606	0.0396768	N.V.	0.229532	0.246461	N.V.	0.369903	0.522811	N.V.	0.0563993	0.14848	0.125545	0.595153	0.10355	0.198939	0.327493	0.123421	0.318541	0.416987	0.357848	0.294341	0.14946	0.059952	0.0257783	0.104779	0.156991	0.298665	N.V.	N.V.	0.323075	0.343264	0.375617	N.V.	0.503293	0.109973	N.V.	N.V.	0.620168
LTC	0.0566329	N.V.	N.V.	N.V.	N.V.	N.V.	N.V.	N.V.	0.0738902	0.0393698	0.0942346	0.0875941	0.172533	0.0901833	0.106226	0.244319	0.083877	0.489857	0.228635	N.V.	N.V.	0.350472	N.V.	N.V.	0.236448	N.V.	0.262453	0.187776	N.V.	0.381999	N.V.	N.V.	0.3894	0.20804	0.0937526	0.07683	N.V.	N.V.
M4H	N.V.	N.V.	N.V.	N.V.	0.114865	N.V.	0.118492	N.V.	0.060482	N.V.	0.223943	0.305714	0.084437	0.112046	N.V.	N.V.	0.100081	0.0814708	0.119325	0.0832308	N.V.	N.V.	0.175277	N.V.	0.151322	N.V.	N.V.	N.V.	0.0602438	0.106455	0.21123	N.V.	N.V.	N.V.	N.V.	N.V.	N.V.	N.V.
MCPA	N.V.	0.00550602	0.0215351	0.0110911	0.0709059	0.0313539	0.499557	0.15943	0.0412748	N.V.	0.456392	0.0212928	0.110649	N.V.	N.V.	0.244789	0.0273032	0.199792	0.150048	0.234871	0.125955	0.238025	0.0555466	0.0722236	0.127909	0.29082	N.V.	0.0947814	0.0111867	0.294759	0.105949	0.316334	N.V.	0.217128	0.0196808	N.V.	0.0589476	0.550059
MEC	N.V.	0.00429069	N.V.	N.V.	0.127387	0.0148254	N.V.	0.102741	0.0112819	N.V.	0.171108	0.0317459	0.0695959	N.V.	0.0392386	0.127254	0.0247338	0.266574	0.0947515	N.V.	0.163308	0.200588	0.0712233	0.0616476	0.15898	0.0612852	0.0286326	0.091896	0.0209736	0.154595	0.0786548	N.V.	N.V.	N.V.	0.0293269	N.V.	0.0183751	N.V.
MEF	N.V.	0.251469	N.V.	0.371567	N.V.	0.159462	1.12493	0.458708	N.V.	N.V.	0.806051	0.992245	0.269134	0.292283	N.V.	N.V.	0.230145	0.496655	0.069591	N.V.	1.40794	N.V.	0.173537	0.804093	0.0725387	N.V.	N.V.	N.V.	N.V.	0.234892	N.V.	N.V.	N.V.	0.286086	0.0946872	0.340626	0.043901	0.714704
MET	N.V.	0.0606005	N.V.	0.084348	N.V.	N.V.	N.V.	N.V.	0.0291064	0.0269583	N.V.	0.125648	0.0378753	N.V.	0.0844883	N.V.	0.0208462	0.0414792	0.0280883	N.V.	N.V.	N.V.	N.V.	N.V.	N.V.	N.V.	N.V.	N.V.	N.V.	N.V.	N.V.	0.117513	N.V.	N.V.	N.V.	N.V.	N.V.	N.V.
MEX	N.V.	N.V.	N.V.	N.V.	N.V.	N.V.	N.V.	N.V.	N.V.	N.V.	N.V.	N.V.	N.V.	N.V.	N.V.	N.V.	8.59089	N.V.	3.9863	N.V.	N.V.	N.V.	N.V.	6.22959	N.V.	N.V.	N.V.	N.V.	N.V.	N.V.	6.29286	7.134	N.V.	N.V.	2.11548	N.V.	3.60855	1.41917
MLC	N.V.	0.0545104	N.V.	0.0254305	N.V.	N.V.	0.00985602	N.V.	N.V.	0.026348	N.V.	N.V.	N.V.	N.V.	0.0217239	N.V.	N.V.	0.0408512	N.V.	0.0285387	0.0398469	N.V.	0.016133	N.V.	0.0202819	0.0124301	N.V.	N.V.	N.V.	N.V.	N.V.	N.V.	0.0493714	0.0211285	N.V.	0.0332539	0.0154299	0.0315997
MPL	0.034367	0.0253821	0.0314469	0.0112151	0.159639	0.0319007	0.102255	0.0300219	0.0948104	N.V.	0.0580556	N.V.	0.135353	0.0294272	0.0900203	0.0128692	0.165136	0.215212	0.296526	N.V.	0.332064	0.263348	0.177262	0.241298	0.218017	0.252757	0.252414	0.258282	0.171191	0.291338	0.419983	0.181425	N.V.	0.473535	0.195893	N.V.	0.229505	0.110951
MXR	N.V.	0.0206002	0.0402365	N.V.	0.0887832	N.V.	0.0409399	0.0710271	0.0327645	N.V.	0.0256481	N.V.	0.0443671	N.V.	0.0110751	0.0929624	0.015861	0.106201	0.0436968	N.V.	0.0219684	N.V.	N.V.	N.V.	N.V.	N.V.	0.0285064	N.V.	0.0277687	N.V.	0.0741734	0.0125121	N.V.	0.00720944	0.0252545	0.016267	N.V.	N.V.
NAP	0.0186531	0.0660547	0.0272801	0.0879111	0.0922832	0.0949005	N.V.	0.182264	N.V.	0.118173	N.V.	0.122393	0.095037	0.0380943	N.V.	0.179179	0.00508515	0.144649	N.V.	N.V.	0.0813909	0.140844	N.V.	0.0760006	0.248364	N.V.	N.V.	0.101609	0.0195046	0.115172	0.0443955	N.V.	0.097648	0.0817166	0.164212	0.0195684	N.V.	N.V.
NEO	0.0356603	0.207544	0.143333	0.0315997	0.280409	N.V.	0.148798	0.045756	0.126247	0.197362	0.32998	0.0560844	0.546181	0.0643606	0.0708963	N.V.	N.V.	0.101317	N.V.	N.V.	0.486182	N.V.	N.V.	N.V.	N.V.	N.V.	N.V.	0.0309381	N.V.	N.V.	N.V.	0.270315	N.V.	0.0289019	N.V.	N.V.	0.0135575	N.V.
NHD	1.13646	N.V.	N.V.	N.V.	N.V.	N.V.	N.V.	0.716896	N.V.	N.V.	N.V.	N.V.	N.V.	N.V.	0.132565	N.V.	N.V.	N.V.	N.V.	N.V.	N.V.	N.V.	N.V.	N.V.	N.V.	N.V.	N.V.	N.V.	N.V.	N.V.	N.V.	N.V.	N.V.	N.V.	N.V.	N.V.	1.24619	0.166059
NIC	N.V.	N.V.	N.V.	1.50964	N.V.	N.V.	N.V.	N.V.	0.775128	0.934153	0.0961077	0.883315	N.V.	N.V.	N.V.	N.V.	N.V.	N.V.	N.V.	N.V.	N.V.	0.0624922	N.V.	N.V.	N.V.	N.V.	N.V.	N.V.	N.V.	0.8212	N.V.	N.V.	N.V.	N.V.	N.V.	N.V.	N.V.	N.V.
NOV	0.110096	N.V.	N.V.	N.V.	N.V.	N.V.	N.V.	N.V.	N.V.	N.V.	0.154192	N.V.	N.V.	N.V.	N.V.	N.V.	0.211579	N.V.	N.V.	N.V.	N.V.	N.V.	N.V.	0.144596	N.V.	N.V.	N.V.	N.V.	0.107927	N.V.	N.V.	0.171257	N.V.	N.V.	N.V.	N.V.	N.V.	0.277657
OXA	0.0273943	N.V.	N.V.	N.V.	N.V.	0.0143411	N.V.	N.V.	N.V.	N.V.	N.V.	N.V.	N.V.	N.V.	N.V.	N.V.	N.V.	0.04122	0.0404645	0.008129	0.024179	N.V.	N.V.	N.V.	N.V.	N.V.	0.0148697	N.V.	N.V.	N.V.	0.0270222	N.V.	0.0524472	0.0272009	0.0142519	N.V.	N.V.	0.0540128
OXP	0.0354286	0.033582	0.0853644	0.0111005	0.0892217	0.0211676	0.0666439	0.0601877	0.0640545	N.V.	0.0183687	N.V.	0.0366006	0.0111619	0.0410473	0.033051	0.0368577	N.V.	0.043297	0.0472509	0.0534253	0.0925509	0.0127241	N.V.	N.V.	0.106701	0.142492	0.111062	0.0189369	N.V.	N.V.	0.135256	N.V.	0.0931722	0.0572868	0.0605824	0.0116193	N.V.
P4H	N.V.	N.V.	N.V.	5.10923	N.V.	N.V.	N.V.	N.V.	N.V.	N.V.	N.V.	0.123307	7.29988	N.V.	N.V.	1.47797	1.41785	N.V.	2.67115	N.V.	N.V.	N.V.	N.V.	0.274916	2.23788	N.V.	4.24133	N.V.	N.V.	N.V.	N.V.	N.V.	0.0463681	N.V.	N.V.	N.V.	N.V.	N.V.
PAR	1.64857	2.44875	N.V.	2.22203	N.V.	2.16836	1.80366	2.80565	1.21739	1.46491	1.43407	0.392728	0.955744	1.40193	1.15904	0.309695	N.V.	3.15831	2.33537	N.V.	2.13926	3.86848	N.V.	N.V.	1.27607	1.23627	2.82413	0.887794	3.16413	3.20965	N.V.	2.23372	4.92261	4.41454	1.00005	2.78886	0.0779652	3.05517
PGL	0.0510998	0.046503	0.0487374	0.0663207	0.571545	0.0899324	0.401834	0.206524	0.167748	0.0766265	0.284803	0.114035	0.497733	0.358606	0.53623	0.076204	0.199099	0.425289	0.159632	0.767865	0.596091	0.399526	0.219861	0.17907	0.112893	0.0362397	N.V.	N.V.	0.773098	0.519275	0.512818	0.368755	0.331907	N.V.	0.167459	N.V.	0.311769	N.V.
PPC	0.0944103	0.115883	0.028891	0.199477	0.532938	N.V.	0.32563	0.241508	0.306475	0.176801	0.245802	0.29918	0.382552	0.250211	0.439617	N.V.	0.308327	0.811551	0.30249	0.551812	0.64923	0.428729	0.330413	0.212003	0.217531	1.06836	0.808701	N.V.	0.270692	0.575079	0.985437	0.387199	N.V.	N.V.	0.250086	1.40558	1.04869	0.781364
PPN	0.0843673	0.103619	N.V.	N.V.	0.233934	0.0898923	0.178771	0.0293107	N.V.	N.V.	N.V.	0.146411	0.166145	N.V.	0.204147	0.0823019	0.117865	N.V.	0.231109	0.290458	0.245685	0.251477	0.0688282	0.0162359	N.V.	0.309382	0.303153	0.0227247	0.0885522	N.V.	N.V.	0.194331	N.V.	0.303774	N.V.	0.228717	0.0480787	N.V.
PTA	N.V.	0.304211	N.V.	0.162365	0.413539	0.343073	N.V.	N.V.	N.V.	0.153579	0.439251	0.244903	0.49275	0.196317	0.238579	0.409455	0.421579	0.520283	N.V.	0.12013	0.185963	0.292065	0.763992	0.0548491	0.542947	0.180211	0.550342	0.0810893	N.V.	0.369236	0.269943	N.V.	N.V.	N.V.	N.V.	N.V.	N.V.	0.667938
RAN	3.18148	4.75869	5.58621	12.5537	4.67764	2.75715	9.2808	6.94303	N.V.	10.633	N.V.	3.40823	1.8951	5.98937	5.61772	1.67083	N.V.	N.V.	0.497753	0.595536	0.756151	0.559136	0.639002	0.103218	0.0642385	1.56923	3.7493	N.V.	1.42474	6.59535	3.7493	N.V.	N.V.	3.48574	N.V.	1.52565	N.V.	N.V.
RUF	0.17271	0.265786	0.0470606	0.168843	1.08489	0.0732992	0.556028	0.642912	0.508876	0.147586	0.427761	0.544155	0.492485	0.122198	0.401076	1.81699	0.365396	1.31225	0.386825	1.14873	0.383354	0.569973	0.439676	0.220672	0.286184	0.380208	0.564896	N.V.	0.652089	1.16376	1.19677	0.871733	N.V.	N.V.	0.458882	N.V.	1.85092	N.V.
SMP	0.237038	0.256162	0.629624	0.285405	0.55657	0.27872	0.261344	0.247622	N.V.	0.0732384	0.146052	0.293512	0.199829	0.192731	N.V.	0.0913682	N.V.	0.381668	0.0976588	0.0440917	N.V.	N.V.	0.0233239	N.V.	N.V.	N.V.	N.V.	0.44107	0.396234	0.161313	0.195252	0.143355	N.V.	0.202721	0.0499905	0.203313	N.V.	0.373558
SMT	0.17539	0.220927	0.311768	0.297408	0.521983	0.301695	0.819975	0.460047	1.28009	0.23962	0.14854	0.245377	0.240097	0.67749	0.768251	N.V.	N.V.	0.364768	0.110242	0.0819322	N.V.	N.V.	N.V.	N.V.	N.V.	N.V.	0.899704	0.728742	0.0667221	0.0987673	0.356969	0.137476	N.V.	0.179952	N.V.	0.196924	N.V.	N.V.
SMX	0.115075	0.122715	0.138681	0.157981	0.321557	0.155434	0.347089	0.248162	0.304878	0.156625	0.111656	0.1545	0.215582	0.103006	N.V.	0.0989801	N.V.	0.415928	0.128607	0.0858875	N.V.	0.00495833	0.0158189	N.V.	N.V.	N.V.	N.V.	0.236996	0.0667914	0.0823507	0.123452	0.071053	N.V.	0.1	0.128877	0.144381	0.00639092	N.V.
SMZ	0.14083	0.0875982	0.102779	0.100805	0.222559	0.202147	N.V.	0.178297	0.294015	0.353963	0.0564419	0.114241	0.0964974	0.399374	N.V.	N.V.	N.V.	0.143228	0.0888898	N.V.	N.V.	N.V.	N.V.	N.V.	N.V.	N.V.	N.V.	N.V.	0.0963699	0.0195778	0.063041	0.0505938	0.361785	0.0813531	N.V.	0.130032	0.013901	0.214506
SOT	0.0305081	0.0169884	0.0316252	0.010652	0.122439	0.0354227	0.0670369	0.063296	0.136315	N.V.	0.0489652	0.0237844	0.0739263	0.0237229	0.176636	0.0732006	0.0760175	0.195344	0.132446	0.171295	0.107536	0.0936634	0.040573	0.0178158	0.231792	0.14746	0.217388	0.080367	0.106687	0.193165	N.V.	0.137933	N.V.	0.110651	0.172667	0.101009	N.V.	0.113077
STZ	0.289991	0.297823	0.666448	0.336926	0.838353	0.159073	0.804333	0.65397	0.776318	0.307214	0.611777	0.285202	0.462886	0.690518	0.128973	0.177707	0.259444	N.V.	0.0752795	0.0554063	N.V.	0.119007	0.0716999	0.0294466	0.00288361	0.645891	1.50362	1.16613	N.V.	1.211	0.8105	0.372464	N.V.	0.67961	0.110973	0.244532	0.031835	0.450188
TAE	0.178188	0.189884	0.103385	0.322495	N.V.	0.276124	0.284139	0.762328	0.579169	0.21389	0.337227	0.531376	0.611531	N.V.	0.263754	N.V.	0.0810941	0.461101	0.0564505	0.195	0.177855	0.149021	0.0492671	N.V.	0.0822242	0.33684	0.373312	0.251574	0.0205127	0.434711	0.256231	0.25788	N.V.	0.174244	N.V.	0.147878	0.0846088	N.V.
TAM	N.V.	N.V.	N.V.	N.V.	0.666539	N.V.	N.V.	N.V.	N.V.	N.V.	N.V.	N.V.	N.V.	N.V.	N.V.	N.V.	0.204149	N.V.	0.0511881	0.0623531	0.0824244	0.0781443	0.0347098	N.V.	0.260534	0.1215	0.409928	N.V.	1.14782	0.786019	N.V.	N.V.	N.V.	0.243629	N.V.	N.V.	N.V.	N.V.
TBR	N.V.	0.128856	N.V.	0.0798133	0.0710688	0.0536531	0.381998	0.105779	0.057274	0.0347454	N.V.	0.0609143	0.372082	0.364783	0.0600174	0.249309	N.V.	0.07141	N.V.	0.0679597	0.115959	N.V.	N.V.	N.V.	N.V.	N.V.	0.134157	N.V.	0.247163	0.0616651	N.V.	N.V.	0.275983	N.V.	N.V.	0.0935187	0.0224268	N.V.
TMP	0.137673	0.125069	N.V.	N.V.	0.829371	0.221693	N.V.	N.V.	3.17463	2.98737	N.V.	N.V.	0.221442	N.V.	0.340363	N.V.	0.611994	N.V.	0.172761	2.51622	2.22957	1.64513	1.10665	0.725815	0.382557	0.191503	0.758084	0.704157	0.99254	0.431293	1.56937	2.44231	N.V.	2.09215	0.447503	N.V.	0.00844578	N.V.
TRA	0.0147975	N.V.	0.0104626	N.V.	N.V.	0.0116947	0.0132331	N.V.	N.V.	N.V.	N.V.	N.V.	0.0101917	N.V.	0.00999539	N.V.	0.00925398	0.0579687	0.0149326	0.0151922	0.0131304	0.00497199	N.V.	N.V.	0.00693703	0.00653478	0.00992324	0.014138	N.V.	0.00249778	0.04374	0.0239889	N.V.	N.V.	0.046637	N.V.	N.V.	0.0443637
TRC	0.0334511	0.0303745	N.V.	0.0373487	0.150773	N.V.	0.278036	0.104819	0.0518961	0.0306792	N.V.	0.0638323	0.110111	0.0104931	N.V.	0.0457933	0.0369429	0.275262	N.V.	0.0638252	0.126694	0.0596723	0.00671727	N.V.	N.V.	N.V.	N.V.	N.V.	N.V.	N.V.	N.V.	N.V.	N.V.	N.V.	0.122066	N.V.	N.V.	N.V.
VAL	N.V.	N.V.	0.0164013	0.0253844	0.370765	0.178819	0.232514	N.V.	0.16628	N.V.	0.231735	0.129314	0.255343	0.132892	0.122012	0.284054	0.204014	0.540328	0.468811	0.429129	0.555932	0.520009	0.185879	0.0323772	0.194006	N.V.	0.373624	0.275233	0.417594	0.41962	N.V.	0.508715	N.V.	0.427359	N.V.	0.364379	N.V.	N.V.
VEN	0.0270723	0.107702	N.V.	0.0336017	0.0747845	0.0559003	0.0368844	N.V.	N.V.	N.V.	N.V.	N.V.	N.V.	N.V.	N.V.	0.139462	N.V.	N.V.	N.V.	N.V.	0.0953277	N.V.	0.00205888	N.V.	N.V.	0.0466348	0.0394383	N.V.	0.204265	N.V.	N.V.	N.V.	N.V.	N.V.	N.V.	N.V.	N.V.	N.V.
ZOL	0.0410674	0.212119	0.199091	0.0916692	0.157625	0.0978177	N.V.	0.809406	0.257302	0.356204	0.0647476	0.242821	0.899636	0.247776	0.0506045	0.625595	0.0722542	0.671799	0.201531	0.135142	0.0604238	0.0249265	0.0345808	0.00549368	0.035657	0.708657	0.760738	0.190229	N.V.	0.464382	N.V.	0.700456	N.V.	0.0784068	0.117976	0.0372648	N.V.	0.257238
1 chemical name abbreviations, see "Test chemicals" for details.
2 N.V.: k was not valid

## Sheet: Dataset_kpH7_All
	European aquatic ecosystems																															Australian aquatic ecosystems
Country	Sweden																Germany			Switzerland				Spain				Greek				Australia
Abbr.1	site_1	site_2	site_3	site_4	site_5	site_6	site_7	site_8	site_9	site_10	site_11	site_12	site_13	site_14	site_15	site_16	site_17	site_18	site_19	site_20	site_21	site_22	site_23	site_24	site_25	site_26	site_27	site_28	site_29	site_30	site_31	site_32	site_33	site_34	site_35	site_36	site_37	site_38
3ET	1.10167	N.V.2	N.V.	N.V.	0.0566689	0.844235	N.V.	N.V.	0.762841	0.0386693	0.160923	0.964866	0.84613	0.633715	0.0828049	N.V.	N.V.	N.V.	1.43299	N.V.	0.0898963	0.288473	N.V.	N.V.	N.V.	N.V.	0.469419	N.V.	1.93061	0.27671	N.V.	N.V.	N.V.	N.V.	N.V.	N.V.	N.V.	N.V.
4CD	0.250185	0.825564	N.V.	0.17378	N.V.	N.V.	N.V.	N.V.	6.2025	N.V.	N.V.	N.V.	2.61593	N.V.	N.V.	0.0809442	1.70266	2.31379	1.42885	4.61718	N.V.	N.V.	N.V.	0.238115	2.582	N.V.	4.26736	3.64094	0.180781	2.09874	3.58658	N.V.	N.V.	N.V.	1.30484	N.V.	N.V.	N.V.
4NP	1.41941	0.364398	N.V.	N.V.	1.73505	0.251602	0.323102	1.21138	1.13207	0.221765	0.201876	0.317815	0.194103	0.208665	0.459236	0.196703	0.44019	1.03091	0.492041	2.23962	1.91475	0.441962	0.30847	0.143536	0.295212	0.850329	1.08099	N.V.	1.65033	1.07033	1.91166	0.493183	N.V.	0.513375	0.211287	0.838109	0.324896	N.V.
5MB	0.0301219	0.0191944	N.V.	0.0369434	0.0634488	0.0165869	0.0367324	0.0555697	0.0506972	0.0924134	0.0415208	0.0252616	N.V.	0.0149918	0.0438853	0.0348963	0.0064554	0.0865884	0.0480822	0.327627	0.161209	0.155233	0.0110402	N.V.	0.118629	0.0743403	0.228298	N.V.	N.V.	N.V.	0.231788	N.V.	0.075371	N.V.	N.V.	N.V.	N.V.	N.V.
ABA	0.661065	1.24028	0.249254	1.0343	2.5217	0.749414	0.798528	3.23629	0.73	0.738683	0.814178	N.V.	1.3816	1.36277	0.663041	1.55423	1.37037	1.16405	1.59585	1.49231	1.46624	1.17505	0.828748	0.448364	0.637777	N.V.	2.2044	2.34212	1.42698	2.14876	N.V.	1.29527	N.V.	1.50366	1.62399	N.V.	N.V.	N.V.
ALA	N.V.	0.102521	N.V.	0.0390659	0.125346	0.0299478	0.0930251	N.V.	0.0444112	0.0450308	N.V.	0.70795	0.0612251	0.0615931	0.142741	0.35214	0.104601	0.61207	0.072685	N.V.	0.348903	0.223011	0.0902574	N.V.	N.V.	0.114599	0.120266	0.386823	N.V.	N.V.	0.568217	N.V.	0.0852486	N.V.	N.V.	N.V.	N.V.	N.V.
AMI	0.0059968	0.0245122	0.193666	0.0649947	0.0944697	0.0451835	N.V.	0.126158	N.V.	N.V.	N.V.	0.120808	0.0178565	0.0127356	0.0235115	N.V.	0.00978341	0.0694227	0.0029033	0.00286812	0.000803392	N.V.	0.0021423	N.V.	N.V.	0.0111539	0.00079988	0.018005	0.011837	0.0847302	N.V.	0.0214522	N.V.	0.00895737	N.V.	N.V.	N.V.	N.V.
ANA	0.07902	0.0939791	0.0584183	0.02346	0.0304684	0.0293702	0.121394	0.061497	N.V.	N.V.	0.0273824	0.0626133	N.V.	N.V.	0.0145466	0.230855	0.0157339	0.0241053	N.V.	N.V.	0.00582469	N.V.	N.V.	N.V.	N.V.	N.V.	N.V.	0.132851	N.V.	N.V.	0.11349	N.V.	N.V.	N.V.	N.V.	N.V.	N.V.	N.V.
ASF	3.44201	0.106184	N.V.	N.V.	0.320793	N.V.	N.V.	1.16921	N.V.	N.V.	N.V.	0.0669737	N.V.	N.V.	0.779332	0.475095	N.V.	N.V.	N.V.	N.V.	N.V.	1.25436	N.V.	N.V.	1.97376	N.V.	1.16487	N.V.	N.V.	1.2042	N.V.	N.V.	N.V.	N.V.	N.V.	N.V.	N.V.	N.V.
ATE	0.0209015	0.0319267	N.V.	0.102191	0.109406	0.0429516	0.174448	0.15748	0.170182	0.0823562	N.V.	0.124064	0.0925699	0.0550476	0.123625	0.022621	0.09633	0.230503	0.0764832	0.0378506	0.0429646	0.0334517	0.00961108	0.00834697	N.V.	N.V.	0.145266	0.0240981	0.0289849	0.0638957	0.136111	0.0728502	0.253464	0.140211	0.0652516	0.157147	0.00645753	N.V.
ATP	N.V.	N.V.	N.V.	N.V.	0.140644	N.V.	0.0265711	0.0275084	0.057542	N.V.	0.0449468	N.V.	0.0912719	0.0345727	0.0252588	0.188875	0.0162122	0.216969	0.0194798	N.V.	0.106034	0.138611	0.0309805	N.V.	0.00950921	N.V.	0.0363763	0.125329	0.0200798	0.0968532	0.068983	0.0844494	N.V.	0.10795	0.0285266	0.0914397	0.0430823	N.V.
ATR	0.0222649	N.V.	0.0290026	0.145612	0.0319966	0.0132119	0.0226774	0.027142	0.0371803	N.V.	0.0469414	0.0424182	N.V.	0.138127	N.V.	N.V.	0.0250256	0.135941	0.0724715	0.0218281	0.031311	N.V.	0.0513127	N.V.	0.0246569	0.102671	N.V.	N.V.	N.V.	0.0312044	N.V.	0.0339577	N.V.	N.V.	N.V.	N.V.	N.V.	N.V.
BEZ	0.256751	0.197788	N.V.	0.104784	4.38172	0.447943	0.812831	0.537558	0.176193	N.V.	0.525292	0.136344	1.61399	N.V.	1.857	N.V.	0.387619	1.86586	1.17513	N.V.	N.V.	5.17237	4.80294	0.181591	2.12863	4.08798	1.04659	2.75914	2.3147	2.57253	2.83297	2.47854	N.V.	5.05678	1.81408	5.17728	5.74045	2.43085
BIS	0.00634141	0.0268311	0.064625	0.00769168	0.0952558	0.0193848	0.154271	0.0584476	N.V.	0.0266172	0.0451053	0.0486181	0.0942	0.0283103	0.0384917	0.0343875	0.108026	0.0901856	0.0872993	0.0653203	0.0399974	0.0261724	0.0276129	0.0188164	0.0350471	0.145516	0.0717399	0.0480224	0.0312806	N.V.	N.V.	0.0660984	N.V.	N.V.	0.0745681	N.V.	0.0441133	N.V.
BRO	N.V.	N.V.	N.V.	N.V.	1.31425	N.V.	N.V.	0.38811	0.188497	0.0963564	0.594129	0.12036	1.14305	0.281676	N.V.	0.745886	N.V.	0.53163	N.V.	1.0907	N.V.	N.V.	N.V.	N.V.	N.V.	N.V.	0.375684	N.V.	N.V.	N.V.	0.122376	N.V.	N.V.	N.V.	N.V.	N.V.	N.V.	0.630353
BTZ	0.086974	0.0279981	N.V.	0.0436193	0.120568	0.0223603	0.12565	0.0598909	0.0756963	0.0274254	0.0635258	0.0418694	0.070624	0.0295356	N.V.	0.0137229	0.00580751	0.0542001	0.0436915	0.0334072	0.0154717	0.00776133	N.V.	N.V.	0.00278002	0.0128974	N.V.	0.103665	N.V.	N.V.	N.V.	0.0120984	0.0545245	N.V.	N.V.	0.0252966	N.V.	0.0384051
CAF	0.0591077	0.302435	0.0261162	N.V.	0.551047	0.225095	0.514845	0.365483	0.108583	0.346899	0.147624	0.289262	0.341791	0.215362	N.V.	0.343658	0.073351	0.4148	0.261808	0.68988	0.367932	0.143957	0.172303	0.215227	0.276041	N.V.	N.V.	0.0394094	0.0850145	N.V.	0.275954	N.V.	0.0721529	0.158995	0.0346992	N.V.	N.V.	0.260738
CAN	N.V.	N.V.	0.0212961	0.00639852	N.V.	0.0170527	N.V.	0.0423869	N.V.	0.0101778	N.V.	N.V.	0.381407	N.V.	N.V.	0.266932	N.V.	N.V.	N.V.	0.00966245	N.V.	N.V.	N.V.	N.V.	N.V.	N.V.	N.V.	N.V.	0.397645	0.00916745	N.V.	N.V.	0.07154	N.V.	N.V.	N.V.	N.V.	N.V.
CAR	0.0322848	0.0355399	0.0477368	0.0204713	N.V.	0.0231188	0.0423278	0.0510541	N.V.	N.V.	0.0413721	N.V.	0.0349929	0.0118284	0.0167519	0.0781446	0.0065014	N.V.	0.0157659	0.0196441	0.0108701	N.V.	N.V.	0.030396	0.0082304	0.020941	0.0323158	0.0599503	N.V.	0.100956	N.V.	N.V.	N.V.	0.0748316	0.0111023	0.0168183	N.V.	N.V.
CBZ	0.0114676	N.V.	N.V.	N.V.	N.V.	N.V.	0.00573622	N.V.	N.V.	N.V.	N.V.	0.0146251	N.V.	N.V.	0.0089321	N.V.	N.V.	0.037747	N.V.	N.V.	N.V.	N.V.	N.V.	N.V.	0.00861445	N.V.	N.V.	N.V.	N.V.	0.00807644	0.00883394	0.0150906	0.0351583	N.V.	N.V.	N.V.	N.V.	N.V.
CIL	0.638033	0.987489	0.606208	1.22689	6.45083	1.8364	5.12099	5.01779	9.44768	1.37877	4.01362	3.31674	3.35329	2.20449	3.51191	3.28588	4.29256	5.89297	5.75358	10.7304	7.54428	7.32373	7.85473	8.78363	7.5655	10.1275	12.4917	N.V.	5.9312	7.64072	5.06982	9.21991	5.37286	N.V.	2.35315	N.V.	5.54582	5.53707
CIS	N.V.	N.V.	N.V.	N.V.	N.V.	N.V.	N.V.	18.7487	N.V.	N.V.	N.V.	N.V.	N.V.	N.V.	N.V.	N.V.	N.V.	N.V.	N.V.	N.V.	N.V.	N.V.	N.V.	N.V.	N.V.	N.V.	N.V.	N.V.	N.V.	N.V.	N.V.	N.V.	N.V.	N.V.	N.V.	N.V.	N.V.	N.V.
CIT	0.0554306	0.0352942	2.42585	0.0315166	2.14876	0.769156	N.V.	N.V.	N.V.	N.V.	N.V.	N.V.	3.86153	N.V.	N.V.	0.319042	N.V.	1.23115	0.00104351	0.0142529	0.0063969	0.0221827	0.00137093	N.V.	0.00461382	0.0696594	N.V.	N.V.	0.618827	N.V.	3.79222	N.V.	N.V.	N.V.	N.V.	N.V.	N.V.	N.V.
CLA	N.V.	N.V.	N.V.	N.V.	0.113064	0.0168431	0.643229	0.113544	N.V.	N.V.	N.V.	0.0196143	0.072843	N.V.	N.V.	0.124485	0.0657991	0.305982	0.358582	0.764255	0.427638	0.731542	0.515435	N.V.	0.306359	0.121815	0.437633	0.226199	N.V.	0.519481	0.124725	0.159194	N.V.	0.132758	0.116984	N.V.	N.V.	0.391668
CLI	N.V.	N.V.	N.V.	N.V.	N.V.	0.719938	N.V.	N.V.	N.V.	N.V.	1.06415	N.V.	N.V.	N.V.	0.491158	N.V.	N.V.	0.232303	N.V.	0.532519	1.25121	N.V.	0.0409244	0.0386745	0.0309592	0.346822	N.V.	N.V.	N.V.	N.V.	N.V.	N.V.	N.V.	N.V.	N.V.	N.V.	0.103775	N.V.
CTD	N.V.	N.V.	0.155135	N.V.	N.V.	N.V.	N.V.	N.V.	N.V.	N.V.	N.V.	N.V.	0.502193	N.V.	N.V.	N.V.	N.V.	0.018368	0.0137118	N.V.	N.V.	N.V.	N.V.	N.V.	N.V.	N.V.	N.V.	N.V.	N.V.	N.V.	N.V.	N.V.	N.V.	N.V.	N.V.	N.V.	N.V.	N.V.
CTU	0.0344279	N.V.	0.0516135	0.0246984	0.077757	0.011258	0.0642842	0.0235078	0.0338509	0.02575	0.0358401	0.0329249	0.0346735	0.135645	0.016854	0.081732	0.00288522	0.156436	0.0585243	0.0568894	0.0378098	N.V.	N.V.	N.V.	N.V.	0.0189132	0.114174	N.V.	0.0395819	N.V.	0.138546	N.V.	0.113418	N.V.	0.034155	0.0476368	N.V.	N.V.
CTZ	N.V.	N.V.	N.V.	N.V.	N.V.	N.V.	N.V.	0.0293327	0.162823	0.0173025	0.0551032	N.V.	N.V.	N.V.	N.V.	0.0167463	N.V.	0.0302181	N.V.	N.V.	N.V.	N.V.	N.V.	0.218185	N.V.	N.V.	N.V.	N.V.	N.V.	N.V.	N.V.	N.V.	0.0143859	N.V.	N.V.	N.V.	N.V.	N.V.
CYC	1.28681	1.22617	N.V.	N.V.	1.05886	0.168854	N.V.	0.426988	0.0529347	N.V.	0.493485	0.129134	4.69281	0.635165	N.V.	1.61104	0.146788	0.886762	0.126239	1.24344	3.02483	4.77686	2.58353	0.726203	3.28762	N.V.	N.V.	N.V.	N.V.	5.21096	0.419706	N.V.	N.V.	N.V.	0.0624607	N.V.	1.13672	N.V.
DAB	N.V.	N.V.	N.V.	N.V.	N.V.	N.V.	N.V.	N.V.	N.V.	N.V.	N.V.	N.V.	N.V.	0.42487	N.V.	N.V.	N.V.	0.435582	N.V.	1.26142	0.167975	N.V.	0.463457	0.849455	N.V.	N.V.	0.913601	N.V.	N.V.	N.V.	N.V.	N.V.	N.V.	N.V.	N.V.	N.V.	N.V.	N.V.
DEC	0.342603	N.V.	0.121986	5.85877	N.V.	N.V.	4.72955	N.V.	12.3472	18.8117	4.70116	12.7924	1.03153	2.3627	8.02203	0.00202273	1.69375	13.1034	2.83762	N.V.	N.V.	0.902438	0.058272	1.48731	3.36699	N.V.	N.V.	4.47032	1.3352	10.5513	N.V.	2.53584	16.1384	N.V.	N.V.	N.V.	N.V.	N.V.
DIB	0.00561817	0.0160926	0.0576662	0.0310849	0.0630433	0.0257065	0.100444	0.0602174	N.V.	N.V.	N.V.	N.V.	N.V.	N.V.	N.V.	N.V.	0.0451264	N.V.	0.00760775	0.00947334	0.00453703	0.00321385	0.00313438	N.V.	0.00473719	0.0071879	N.V.	0.0260799	N.V.	0.0390899	0.0526418	0.0267501	N.V.	0.00445527	N.V.	0.0108773	N.V.	N.V.
DIC	N.V.	N.V.	N.V.	N.V.	N.V.	N.V.	N.V.	N.V.	N.V.	N.V.	N.V.	0.201758	N.V.	N.V.	N.V.	N.V.	N.V.	0.600147	0.458291	N.V.	N.V.	N.V.	N.V.	0.381403	0.739806	N.V.	0.52543	N.V.	N.V.	0.374157	0.350738	0.300394	0.328438	0.165812	0.329178	0.29542	N.V.	0.283214
DIM	N.V.	N.V.	N.V.	N.V.	0.0299881	N.V.	0.0263963	N.V.	N.V.	N.V.	N.V.	N.V.	N.V.	N.V.	0.00983387	N.V.	N.V.	0.0359948	N.V.	0.0152504	0.0317943	0.0162545	N.V.	N.V.	N.V.	N.V.	0.0244103	N.V.	N.V.	0.0237645	0.0140363	0.0120232	0.0555132	0.0448381	N.V.	0.0350622	0.047868	0.0335849
DIU	0.11741	N.V.	0.0819446	0.0672839	0.114595	0.0440276	N.V.	N.V.	0.0391284	N.V.	N.V.	0.0394949	0.121141	N.V.	0.0559842	N.V.	0.0440502	0.146874	0.126535	0.0899218	0.0755913	N.V.	N.V.	N.V.	N.V.	N.V.	0.0944101	0.28556	0.119288	0.283252	0.165964	N.V.	0.164965	N.V.	0.0619339	N.V.	0.0222724	0.204838
DOD	N.V.	N.V.	N.V.	N.V.	N.V.	N.V.	N.V.	N.V.	N.V.	N.V.	N.V.	0.313272	0.547115	N.V.	N.V.	N.V.	N.V.	N.V.	N.V.	N.V.	N.V.	N.V.	N.V.	N.V.	N.V.	N.V.	N.V.	N.V.	0.595257	N.V.	N.V.	N.V.	N.V.	N.V.	N.V.	N.V.	N.V.	N.V.
EPB	N.V.	N.V.	N.V.	N.V.	N.V.	0.602331	N.V.	4.88637	N.V.	N.V.	N.V.	0.307333	N.V.	0.580898	N.V.	N.V.	N.V.	N.V.	N.V.	N.V.	0.0239464	N.V.	N.V.	N.V.	2.87887	0.508791	0.397197	N.V.	0.154047	0.0487618	0.121501	N.V.	N.V.	0.0406267	3.97146	N.V.	0.866413	0.8882
FCZ	0.15906	N.V.	0.0261887	N.V.	N.V.	N.V.	0.0318629	0.0254496	N.V.	N.V.	N.V.	N.V.	N.V.	N.V.	N.V.	N.V.	N.V.	0.00572805	0.0239845	N.V.	0.00360503	N.V.	N.V.	N.V.	N.V.	N.V.	N.V.	N.V.	N.V.	N.V.	0.058758	N.V.	0.0151147	N.V.	N.V.	N.V.	N.V.	0.0117267
FFA	N.V.	0.0674193	N.V.	0.0547911	0.129505	0.0425275	0.0571633	0.0801592	0.0893023	N.V.	N.V.	N.V.	N.V.	0.0656505	N.V.	N.V.	N.V.	0.151477	0.0426961	0.105126	0.0707293	N.V.	N.V.	N.V.	0.0441853	0.0398886	0.086509	0.0751156	N.V.	0.0323352	N.V.	N.V.	N.V.	N.V.	0.0418647	0.0849339	0.0814936	N.V.
FHX	1.04179	1.67662	N.V.	1.62274	1.75667	0.533505	0.299353	N.V.	0.326744	0.325912	0.46765	N.V.	2.84491	0.48911	0.153195	N.V.	0.205369	0.87526	0.201535	2.26817	N.V.	0.110566	N.V.	0.101414	0.250995	N.V.	0.252351	1.02107	N.V.	0.301082	0.714052	0.272389	N.V.	0.257118	0.180916	0.553792	N.V.	N.V.
FLE	N.V.	N.V.	N.V.	N.V.	N.V.	N.V.	N.V.	N.V.	0.121178	N.V.	0.139565	N.V.	N.V.	N.V.	N.V.	N.V.	0.00628972	0.0292098	N.V.	N.V.	N.V.	N.V.	N.V.	N.V.	0.106278	N.V.	0.0205701	N.V.	0.00535158	0.036416	0.0134749	0.0129047	N.V.	N.V.	N.V.	N.V.	N.V.	N.V.
FUR	N.V.	0.137447	0.150073	0.0839716	0.602957	0.0487677	0.365453	0.226784	0.0274734	0.0351079	0.170708	0.0432366	0.53654	0.384259	0.141829	0.412847	0.0878771	0.684697	0.331631	0.881459	1.65132	N.V.	0.432042	0.119083	1.59461	1.43507	0.916139	0.619684	N.V.	1.07818	0.60931	N.V.	N.V.	0.286608	0.607288	N.V.	N.V.	0.96741
FXT	N.V.	0.0670117	0.300576	N.V.	N.V.	N.V.	N.V.	N.V.	N.V.	N.V.	N.V.	N.V.	N.V.	N.V.	N.V.	N.V.	N.V.	N.V.	0.200644	0.176326	0.345617	N.V.	0.00469895	N.V.	N.V.	N.V.	N.V.	N.V.	N.V.	N.V.	N.V.	N.V.	N.V.	N.V.	N.V.	N.V.	N.V.	N.V.
GAB	0.252288	0.243777	N.V.	N.V.	0.0539901	N.V.	0.0433239	N.V.	0.0116751	N.V.	N.V.	0.400606	0.0114473	N.V.	0.251747	0.0592142	N.V.	0.183303	0.0147015	0.149671	0.0703051	0.109179	N.V.	0.118992	0.118992	N.V.	0.235283	0.0145411	N.V.	0.0518324	N.V.	N.V.	0.281607	0.208991	0.0269627	0.460598	0.158042	0.138594
GEM	N.V.	N.V.	N.V.	0.162134	N.V.	1.15625	N.V.	N.V.	0.124608	N.V.	1.32444	0.0754746	N.V.	N.V.	3.29371	N.V.	0.431591	1.0313	0.531585	N.V.	N.V.	N.V.	3.07515	N.V.	3.37656	1.37778	1.21578	1.47682	N.V.	2.408	0.790389	1.15232	N.V.	1.10181	0.533184	0.808053	1.94779	0.442087
HBP	0.00399895	N.V.	0.00638142	N.V.	0.0119756	N.V.	0.0102961	N.V.	0.0134583	N.V.	N.V.	N.V.	0.0111836	N.V.	N.V.	N.V.	0.0023234	N.V.	0.0288674	N.V.	0.0215263	0.0183037	0.0121107	0.00910972	0.0172335	0.0457358	0.0281058	0.00704713	N.V.	0.0128019	0.0200525	N.V.	N.V.	0.0235271	N.V.	0.0422869	N.V.	N.V.
HCZ	N.V.	N.V.	N.V.	N.V.	0.123211	N.V.	N.V.	N.V.	N.V.	N.V.	N.V.	N.V.	N.V.	N.V.	N.V.	N.V.	N.V.	N.V.	N.V.	N.V.	N.V.	N.V.	N.V.	N.V.	N.V.	N.V.	N.V.	N.V.	N.V.	N.V.	N.V.	N.V.	N.V.	N.V.	N.V.	N.V.	N.V.	N.V.
IMI	N.V.	N.V.	0.0245041	N.V.	N.V.	N.V.	0.0165162	N.V.	N.V.	N.V.	N.V.	N.V.	N.V.	N.V.	N.V.	N.V.	N.V.	0.0495216	0.0290346	0.0093236	N.V.	N.V.	N.V.	N.V.	0.0128317	N.V.	N.V.	N.V.	N.V.	N.V.	N.V.	N.V.	0.0326116	N.V.	N.V.	0.0148214	N.V.	N.V.
IPO	N.V.	N.V.	0.0186002	0.028832	0.121468	0.0116427	0.0981919	0.129416	0.0717462	N.V.	0.0435962	0.0629475	0.157715	0.0405225	0.0777362	0.0367419	0.036083	0.274894	0.250718	0.14602	0.167003	0.122787	0.0585124	N.V.	0.114927	0.211132	0.202785	0.137742	0.160369	0.257608	0.0959622	0.250752	N.V.	0.373719	0.0371384	0.382983	0.105926	N.V.
IRE	N.V.	0.999385	0.756521	1.48416	N.V.	N.V.	0.158798	0.591224	N.V.	0.0422543	0.102442	0.0675822	1.52811	N.V.	N.V.	1.1549	N.V.	N.V.	0.641619	N.V.	0.69819	N.V.	N.V.	N.V.	N.V.	N.V.	1.69324	0.456638	N.V.	N.V.	N.V.	N.V.	0.181641	N.V.	N.V.	N.V.	N.V.	N.V.
ISO	0.0240858	N.V.	0.0167221	0.0127219	0.0681444	N.V.	0.0336315	N.V.	0.0207586	N.V.	0.0231117	N.V.	0.0315807	N.V.	0.0102455	0.0137716	N.V.	0.0813676	0.0106964	0.0208659	0.018705	N.V.	N.V.	N.V.	0.0101649	N.V.	0.0401534	0.110646	N.V.	0.0720201	0.0308562	0.0149554	0.0956588	0.0336242	N.V.	0.0375138	N.V.	N.V.
KET	0.694394	0.196871	0.0855156	0.0627379	1.61491	0.107797	0.515889	0.330541	0.159182	0.0521721	0.292195	0.137411	0.623929	0.331091	0.648857	0.533309	0.712844	1.75564	0.43005	N.V.	N.V.	N.V.	N.V.	0.196163	3.38688	0.936151	1.46309	2.26671	0.378673	3.38757	1.42977	1.19936	0.628946	2.57749	0.534273	2.1292	1.50093	N.V.
LAM	0.175975	0.0514761	0.132081	0.0470582	N.V.	0.0531011	N.V.	0.139587	0.134954	0.0469927	0.0644637	0.0345186	0.0431846	0.0319403	0.0835533	0.0632421	N.V.	0.0822605	N.V.	N.V.	N.V.	N.V.	N.V.	N.V.	N.V.	N.V.	N.V.	0.0465377	N.V.	N.V.	0.0518503	N.V.	N.V.	N.V.	N.V.	N.V.	N.V.	N.V.
LAS	0.00947869	0.0140316	0.0492735	0.0188686	N.V.	0.0248354	N.V.	0.088286	N.V.	N.V.	N.V.	N.V.	0.0383215	0.0130969	0.0529737	0.0249295	0.0271122	N.V.	N.V.	0.00542288	0.00671662	0.00355371	0.00155358	N.V.	0.00208631	0.00693887	0.0147056	0.021002	N.V.	0.0306086	0.0418556	0.0313061	N.V.	0.0170285	0.00677363	0.0157801	0.00135554	N.V.
LID	0.0037216	0.00152482	0.00369599	N.V.	0.0118705	N.V.	0.0101557	N.V.	N.V.	N.V.	N.V.	N.V.	0.00623254	N.V.	0.00856777	0.00684066	N.V.	0.00124822	0.00379949	0.0029965	0.0026332	0.000822422	0.00211642	N.V.	N.V.	0.0111531	N.V.	0.000330309	N.V.	0.00503903	0.00950068	0.00720322	N.V.	0.00236626	N.V.	0.00285811	N.V.	N.V.
LIN	0.045766	0.0181984	0.0361019	0.0111318	0.209017	N.V.	0.0534392	0.0746011	0.0419435	N.V.	N.V.	N.V.	0.0719144	0.00598096	0.0197891	0.318129	0.01239	0.0934024	0.0119415	0.102831	0.0268361	0.0142077	0.0127464	N.V.	0.021207	0.0256959	0.0693267	0.307769	0.00542482	0.284671	0.26174	0.167018	N.V.	0.278636	N.V.	0.160242	0.0262134	N.V.
LOS	0.500106	0.249957	N.V.	0.575922	0.778401	N.V.	0.737378	0.828039	N.V.	0.0563993	0.372553	0.125545	1.49331	0.259818	0.628313	0.821718	0.389801	1.26639	1.65778	N.V.	N.V.	1.87842	0.753477	0.204436	1.31687	0.624134	1.18738	N.V.	N.V.	2.03532	1.71787	1.87978	0.402695	2.51874	0.872147	N.V.	N.V.	0.780451
LTC	0.0566329	N.V.	N.V.	N.V.	N.V.	N.V.	N.V.	N.V.	0.0738902	0.0393698	0.0942346	0.0875941	0.172533	0.0901833	0.106226	0.244319	0.083877	0.489857	0.228635	N.V.	N.V.	0.350472	N.V.	N.V.	0.236448	N.V.	0.262453	0.187776	N.V.	0.381999	N.V.	N.V.	0.389439	0.20804	0.0937526	0.07683	N.V.	N.V.
M4H	N.V.	N.V.	N.V.	N.V.	0.122428	N.V.	0.122093	N.V.	0.060482	N.V.	0.23426	0.305714	0.0883268	0.117208	N.V.	N.V.	0.106671	0.0888673	0.130158	0.1126	N.V.	N.V.	0.237127	N.V.	0.204718	N.V.	N.V.	N.V.	0.0815019	0.12366	0.237047	N.V.	N.V.	N.V.	N.V.	N.V.	N.V.	N.V.
MCPA	N.V.	0.0347379	0.107923	0.0278579	0.22421	0.0787531	0.996702	0.252671	0.0412748	N.V.	1.14634	0.0212928	0.277921	N.V.	1.83107	0.614847	0.0863349	0.795331	0.59731	N.V.	1.58554	N.V.	0.699231	0.573647	1.61014	1.1577	N.V.	0.597984	0.14082	1.85966	0.530965	1.58531	N.V.	1.08814	0.156317	N.V.	0.934176	0.69247
MEC	N.V.	0.0270698	N.V.	N.V.	0.4028	0.037237	0.758502	0.162827	0.0112819	N.V.	0.429774	0.0317459	0.174805	N.V.	0.124074	0.319625	0.0782088	1.06116	0.37718	N.V.	N.V.	N.V.	0.896552	0.489634	N.V.	0.243959	0.113978	0.579768	0.264013	0.975334	0.394171	N.V.	N.V.	N.V.	0.232928	N.V.	0.291193	0.673179
MEF	N.V.	1.61469	N.V.	0.944399	N.V.	0.4053	2.24985	0.726785	N.V.	N.V.	2.04871	0.992245	0.68405	0.742886	N.V.	N.V.	0.738888	1.95458	0.273874	N.V.	N.V.	N.V.	2.11716	N.V.	0.884973	N.V.	N.V.	N.V.	N.V.	1.50825	N.V.	N.V.	N.V.	1.45427	0.770123	1.34053	0.669491	0.898906
MET	N.V.	0.382363	N.V.	0.211873	N.V.	N.V.	N.V.	N.V.	0.0291064	0.0269583	N.V.	0.125648	0.0951385	N.V.	0.267175	N.V.	0.0659214	0.165132	0.111822	N.V.	N.V.	N.V.	N.V.	N.V.	N.V.	N.V.	N.V.	N.V.	N.V.	N.V.	N.V.	0.588959	N.V.	N.V.	N.V.	N.V.	N.V.	N.V.
MEX	N.V.	N.V.	N.V.	N.V.	N.V.	N.V.	N.V.	N.V.	N.V.	N.V.	N.V.	N.V.	N.V.	N.V.	N.V.	N.V.	27.0741	N.V.	15.8105	N.V.	N.V.	N.V.	N.V.	49.2677	N.V.	N.V.	N.V.	N.V.	N.V.	N.V.	31.4131	35.612	N.V.	N.V.	16.7306	N.V.	56.9244	1.7848
MLC	N.V.	0.0545104	N.V.	0.0254305	N.V.	N.V.	0.00985602	N.V.	N.V.	0.026348	N.V.	N.V.	N.V.	N.V.	0.0217239	N.V.	N.V.	0.0408512	N.V.	0.0285387	0.0398469	N.V.	0.016133	N.V.	0.0202819	0.0124301	N.V.	N.V.	N.V.	N.V.	N.V.	N.V.	0.0493714	0.0211285	N.V.	0.0332539	0.0154299	0.0315997
MPL	0.00450442	0.00415343	0.00643231	0.0045195	0.0513126	0.0128555	0.0516051	0.0190727	0.0948104	N.V.	0.0233955	N.V.	0.0545453	0.0118587	0.0289351	0.00518609	0.0530795	0.0550778	0.0758881	0.0513114	0.0281058	0.0222896	0.0150034	0.0316265	0.0184528	0.0646867	0.0645989	0.0422643	0.0144895	0.0476734	0.0859057	0.0371097	N.V.	0.0968595	0.0256753	N.V.	0.0156877	0.0881082
MXR	N.V.	0.0206002	0.0402365	N.V.	0.0887832	N.V.	0.0409399	0.0710271	0.0327645	N.V.	0.0256481	N.V.	0.0443671	N.V.	0.0110751	0.0929624	0.015861	0.106201	0.0436968	N.V.	0.0219684	N.V.	N.V.	N.V.	N.V.	N.V.	0.0285064	N.V.	0.0277687	N.V.	0.0741734	0.0125121	N.V.	0.00720944	0.0252545	0.016267	N.V.	N.V.
NAP	0.147943	0.41617	0.136535	0.220593	0.29148	0.238131	0.74842	0.288684	N.V.	0.118173	N.V.	0.122393	0.238473	0.095589	N.V.	0.449607	0.0160616	0.57511	N.V.	N.V.	1.02302	N.V.	N.V.	0.602781	N.V.	N.V.	N.V.	0.640177	0.245157	0.725631	0.222196	N.V.	0.0490242	0.408986	1.30241	0.0778021	N.V.	N.V.
NEO	0.0356603	0.207544	0.143333	0.0315997	0.280409	N.V.	0.148798	0.045756	0.126247	0.197362	0.32998	0.0560844	0.546181	0.0643606	0.0708963	N.V.	N.V.	0.101317	N.V.	N.V.	0.486182	N.V.	N.V.	N.V.	N.V.	N.V.	N.V.	0.0309381	N.V.	N.V.	N.V.	0.270315	N.V.	0.0289019	N.V.	N.V.	0.0135575	N.V.
NHD	1.13646	N.V.	N.V.	N.V.	N.V.	N.V.	N.V.	0.716896	N.V.	N.V.	N.V.	N.V.	N.V.	N.V.	0.132565	N.V.	N.V.	N.V.	N.V.	N.V.	N.V.	N.V.	N.V.	N.V.	N.V.	N.V.	N.V.	N.V.	N.V.	N.V.	N.V.	N.V.	N.V.	N.V.	N.V.	N.V.	1.24619	0.166059
NIC	N.V.	N.V.	N.V.	1.50934	N.V.	N.V.	N.V.	N.V.	0.775128	0.934153	0.0960885	0.883315	N.V.	N.V.	N.V.	N.V.	N.V.	N.V.	N.V.	N.V.	N.V.	0.0624672	N.V.	N.V.	N.V.	N.V.	N.V.	N.V.	N.V.	0.820954	N.V.	N.V.	N.V.	N.V.	N.V.	N.V.	N.V.	N.V.
NOV	1.1678	N.V.	N.V.	N.V.	N.V.	N.V.	N.V.	N.V.	N.V.	N.V.	0.412569	N.V.	N.V.	N.V.	N.V.	N.V.	0.730685	N.V.	N.V.	N.V.	N.V.	N.V.	N.V.	1.53376	N.V.	N.V.	N.V.	N.V.	2.13696	N.V.	N.V.	1.01727	N.V.	N.V.	N.V.	N.V.	N.V.	0.352411
OXA	0.0274437	N.V.	N.V.	N.V.	N.V.	0.0143468	N.V.	N.V.	N.V.	N.V.	N.V.	N.V.	N.V.	N.V.	N.V.	N.V.	N.V.	0.041253	0.0404969	0.00815265	0.0242493	N.V.	N.V.	N.V.	N.V.	N.V.	0.0148816	N.V.	N.V.	N.V.	0.0270492	N.V.	0.0524419	0.0272281	0.0142776	N.V.	N.V.	0.0540182
OXP	0.00464355	0.00549524	0.0174609	0.00447334	0.0286784	0.00853022	0.0336334	0.0382369	N.V.	N.V.	0.00740232	N.V.	0.0147495	0.00449809	0.0131938	0.013319	0.0118471	N.V.	0.0110808	0.00399929	0.00452189	0.00783346	0.00107696	0.0558504	N.V.	0.0273073	0.0364671	0.0181738	0.00160281	N.V.	N.V.	0.0276659	N.V.	0.019058	0.00750846	0.0155045	0.000794231	N.V.
P4H	N.V.	N.V.	N.V.	5.34583	N.V.	N.V.	N.V.	N.V.	N.V.	N.V.	N.V.	0.123307	7.63792	N.V.	N.V.	1.54641	1.51174	N.V.	2.91505	N.V.	N.V.	N.V.	N.V.	0.333387	3.03254	N.V.	4.62859	N.V.	N.V.	N.V.	N.V.	N.V.	0.0456569	N.V.	N.V.	N.V.	N.V.	N.V.
PAR	1.68769	2.49328	N.V.	2.23346	N.V.	2.17952	1.80983	2.81129	1.21739	1.46491	1.44145	0.392728	0.96066	1.40914	1.1676	0.311288	N.V.	3.19064	2.35928	N.V.	2.22406	4.02183	N.V.	N.V.	1.32666	1.24892	2.85304	0.903939	3.28956	3.26801	N.V.	2.26439	4.91423	4.47517	1.02378	2.81741	0.0819276	3.05793
PGL	0.0100894	0.0105736	0.0129178	0.029665	0.212674	0.0402265	0.217804	0.136516	0.167748	0.0766265	0.127391	0.114035	0.222634	0.160403	0.199533	0.0340858	0.0740853	0.132893	0.0498813	0.118881	0.092287	0.0618548	0.0340389	0.0353564	0.0174782	0.0113241	N.V.	N.V.	0.119691	0.118069	0.135922	0.0977379	N.V.	N.V.	0.0330638	N.V.	0.0435881	N.V.
PPC	0.0944103	0.115883	0.028891	0.199477	0.532938	N.V.	0.32563	0.241508	0.306475	0.176801	0.245802	0.29918	0.382552	0.250211	0.439617	N.V.	0.308327	0.811551	0.30249	0.551812	0.64923	0.428729	0.330413	0.212003	0.217531	1.06836	0.808701	N.V.	0.270692	0.575079	0.985437	0.387199	N.V.	N.V.	0.250086	1.40558	1.04869	0.781364
PPN	0.0110579	0.0169558	N.V.	N.V.	0.075193	0.0362253	0.0902209	0.0186209	N.V.	N.V.	N.V.	N.V.	0.0669539	N.V.	0.0656188	0.0331664	0.0378851	N.V.	0.0591464	0.0245842	0.0207946	0.0212849	0.00582558	0.002128	0.0456628	0.0791782	0.0775843	0.00371859	0.00749502	N.V.	N.V.	0.0397496	N.V.	0.0621355	N.V.	0.0585342	0.0032864	N.V.
PTA	N.V.	0.304211	N.V.	0.162365	0.413539	0.343073	N.V.	N.V.	N.V.	0.153579	0.439251	0.244903	0.49275	0.196317	0.238579	0.409455	0.421579	0.520283	N.V.	0.12013	0.185963	0.292065	0.763992	0.0548491	0.542947	0.180211	0.550342	0.0810893	N.V.	0.369236	0.269943	N.V.	N.V.	N.V.	N.V.	N.V.	N.V.	0.667938
RAN	0.533947	0.946231	1.32887	5.35788	1.63158	1.17674	4.87343	4.50081	N.V.	N.V.	N.V.	3.40823	0.808821	2.55624	1.95948	0.713103	6.09824	N.V.	0.142852	0.0736383	0.0934984	0.0691374	0.0790129	0.017323	0.00794311	0.450356	1.07602	5.72322	0.17617	1.31144	0.891896	N.V.	N.V.	0.829199	N.V.	0.43785	N.V.	N.V.
RUF	0.17271	0.265786	0.0470606	0.168843	1.08489	0.0732992	0.556028	0.642912	0.508876	0.147586	0.427761	0.544155	0.492485	0.122198	0.401076	1.81699	0.365396	1.31225	0.386825	1.14873	0.383354	0.569973	0.439676	0.220672	0.286184	0.380208	0.564896	N.V.	0.652089	1.16376	1.19677	0.871733	N.V.	N.V.	0.458882	N.V.	1.85092	N.V.
SMP	1.20599	1.05648	2.11554	0.53936	1.26496	0.526726	0.414365	0.332858	1.09715	0.0732384	0.27601	0.293512	0.377638	0.364224	N.V.	0.172668	N.V.	1.0515	0.269052	0.345022	N.V.	N.V.	0.182512	N.V.	N.V.	N.V.	N.V.	1.81908	N.V.	0.665295	0.656047	0.481673	N.V.	0.681142	0.25434	0.560133	N.V.	0.43057
SMT	0.78846	0.811593	0.941755	0.523975	1.09032	0.531528	1.23095	0.595673	1.28009	0.23962	0.261699	0.245377	0.423003	1.1936	1.60473	N.V.	N.V.	0.912472	0.275771	0.560096	N.V.	N.V.	N.V.	N.V.	N.V.	N.V.	2.25062	N.V.	0.456118	0.362829	1.07829	0.415273	N.V.	0.543581	N.V.	0.492607	N.V.	N.V.
SMX	0.558095	0.48402	0.447252	0.290359	0.707045	0.285677	0.538641	0.328695	0.304878	0.156625	0.205216	0.1545	0.396227	0.189319	N.V.	0.181919	N.V.	1.10345	0.341193	0.638001	N.V.	0.0368321	0.117508	N.V.	N.V.	N.V.	N.V.	0.934771	0.496149	0.324812	0.398137	0.229148	0.643239	0.322505	0.625034	0.38304	0.0589737	N.V.
SMZ	N.V.	0.519442	0.485862	0.242506	0.671652	0.486303	0.937359	0.27518	0.294015	0.353963	0.135782	0.114241	0.232143	0.960771	N.V.	N.V.	N.V.	0.540906	0.335696	N.V.	N.V.	N.V.	N.V.	N.V.	N.V.	N.V.	N.V.	N.V.	N.V.	0.116093	0.298012	0.239171	0.193333	0.384578	N.V.	0.491072	0.204284	0.266066
SOT	0.00425265	0.00289432	0.0066732	0.00429818	0.0396635	0.0142934	0.0335184	0.0393461	N.V.	N.V.	0.0197579	0.0237844	0.0298299	0.0095724	0.0572201	0.0295371	0.0246254	0.0510558	0.0346165	0.0161466	0.0101366	0.00882893	0.0038245	0.00248342	0.0218493	0.0385406	0.0568174	0.0136922	0.0100566	0.0329096	0.0710265	0.029105	N.V.	0.0233484	0.0240688	0.0264001	N.V.	N.V.
STZ	2.19874	1.80112	3.19392	0.818939	2.56556	0.386645	1.56552	1.01595	0.776318	0.307214	1.487	0.285202	1.1251	1.67839	0.394689	0.431938	0.793962	N.V.	0.287534	0.670152	N.V.	1.43941	0.867228	0.223267	0.0348779	2.46701	N.V.	N.V.	N.V.	N.V.	3.88428	1.78502	3.25883	3.257	0.841411	0.934001	0.475653	0.560528
TAE	1.40768	1.15391	0.510466	0.796161	N.V.	0.681681	0.561174	1.20448	0.579169	0.21389	0.832529	0.531376	1.50972	N.V.	0.833462	N.V.	0.256257	1.82135	0.222979	2.56751	2.34176	1.96211	0.648683	N.V.	1.08262	1.33052	1.47458	1.52879	0.270084	2.6417	1.26514	1.27328	N.V.	0.86033	N.V.	0.584116	1.33682	N.V.
TAM	N.V.	N.V.	N.V.	N.V.	0.21801	N.V.	N.V.	N.V.	N.V.	N.V.	N.V.	N.V.	N.V.	N.V.	N.V.	N.V.	0.0667727	N.V.	0.0134589	0.00580693	0.00767616	0.00727756	0.00323252	N.V.	0.0242635	0.031946	0.107783	N.V.	0.106896	0.134494	N.V.	N.V.	N.V.	0.051602	N.V.	N.V.	N.V.	N.V.
TBR	N.V.	0.128856	N.V.	0.0798133	0.0710688	0.0536531	0.381998	0.105779	0.057274	0.0347454	N.V.	0.0609143	0.372082	0.364783	0.0600174	0.249309	N.V.	0.07141	N.V.	0.0679597	0.115959	N.V.	N.V.	N.V.	N.V.	N.V.	0.134157	N.V.	0.247163	0.0616651	N.V.	N.V.	0.276011	N.V.	N.V.	0.0935187	0.0224268	N.V.
TMP	0.0667969	0.0630794	N.V.	N.V.	0.495381	0.143106	N.V.	N.V.	N.V.	N.V.	N.V.	N.V.	0.142945	N.V.	0.203298	N.V.	0.365542	N.V.	0.0965656	1.15189	1.02067	0.753119	0.50661	0.352154	0.175129	0.107042	0.423735	0.355146	0.454371	0.217526	0.829492	1.29088	N.V.	1.10581	0.217122	N.V.	0.00378499	N.V.
TRA	0.00189593	N.V.	0.00210278	N.V.	N.V.	0.00465518	0.00661657	N.V.	N.V.	N.V.	N.V.	N.V.	0.00405689	N.V.	0.00315239	N.V.	0.00291856	0.0145811	0.00375605	0.00125328	0.00108319	0.000410164	N.V.	N.V.	0.00057227	0.00164372	0.00249603	0.00226428	N.V.	0.000400035	0.00879088	0.00482131	N.V.	N.V.	0.00597537	N.V.	N.V.	N.V.
TRC	0.0334544	0.0303775	N.V.	0.0373487	0.150773	N.V.	0.278036	0.104819	0.0518961	0.0306792	N.V.	0.0638323	0.110111	0.0104931	N.V.	0.0457933	0.0369429	0.275289	N.V.	0.063838	0.126719	0.0596842	0.00671862	N.V.	N.V.	N.V.	N.V.	N.V.	N.V.	N.V.	N.V.	N.V.	N.V.	N.V.	0.122078	N.V.	N.V.	N.V.
VAL	N.V.	N.V.	0.0822011	0.0637626	1.17246	0.449174	0.463926	N.V.	0.16628	N.V.	0.582091	0.129314	0.641394	0.33381	0.385836	0.71351	0.645149	2.15109	1.86637	N.V.	N.V.	N.V.	2.34007	0.257181	2.44239	N.V.	1.48742	1.7366	5.2572	2.64762	N.V.	2.54961	N.V.	2.14187	N.V.	1.45062	N.V.	N.V.
VEN	0.00364725	0.0179812	N.V.	0.0135807	0.0241803	0.022593	0.0187319	N.V.	N.V.	N.V.	N.V.	N.V.	N.V.	N.V.	N.V.	N.V.	N.V.	N.V.	N.V.	N.V.	0.00843685	N.V.	0.000182218	N.V.	N.V.	0.0120629	0.0102014	N.V.	0.0180782	N.V.	N.V.	N.V.	N.V.	N.V.	N.V.	N.V.	N.V.	N.V.
ZOL	0.0402064	0.207838	0.195269	0.0903455	0.155036	0.0964052	N.V.	0.802254	0.257302	0.356204	0.0638126	0.242821	0.886645	0.244198	0.0497733	0.616562	0.0710673	0.659766	0.197922	0.132163	0.0590918	0.024377	0.0338185	0.0053785	0.034871	0.695964	0.747113	0.18639	N.V.	0.455012	N.V.	0.687012	N.V.	0.0769018	0.115503	0.0365974	N.V.	0.255979
1 chemical name abbreviations, see "Test chemicals" for details.
2 N.V.: k was not valid

## Sheet: Dataset_k_Test
	European aquatic ecosystems																															Australian aquatic ecosystems
Country	Sweden																Germany			Switzerland				Spain				Greek				Australia
Abbr.1	site_1	site_2	site_3	site_4	site_5	site_6	site_7	site_8	site_9	site_10	site_11	site_12	site_13	site_14	site_15	site_16	site_17	site_18	site_19	site_20	site_21	site_22	site_23	site_24	site_25	site_26	site_27	site_28	site_29	site_30	site_31	site_32	site_33	site_34	site_35	site_36	site_37	site_38
4NP	1.44417	0.370494	N.V.2	N.V.	1.75859	0.254605	0.326299	1.22027	1.13207	0.221765	0.204286	0.317815	0.19642	0.211155	0.465466	0.19905	0.446161	1.04627	0.499368	2.28073	1.9499	0.450076	0.314134	0.146039	0.300632	0.862992	1.09709	N.V.	1.68063	1.08824	1.94208	0.501031	2.31785	0.521544	0.214973	0.85059	0.330961	N.V.
5MB	0.027461	0.0178687	N.V.	0.036179	0.0615891	0.0162438	0.0362295	0.0551188	0.0506972	0.0924134	0.0406618	0.0252616	N.V.	0.0146816	0.042599	0.0341743	0.00626619	0.0831284	0.0461609	0.281972	0.138744	0.133601	0.00950174	N.V.	0.102098	0.0713697	0.219175	N.V.	N.V.	N.V.	0.219493	N.V.	0.0758984	N.V.	N.V.	N.V.	N.V.	N.V.
ABA	0.66239	1.24264	0.249703	1.03575	2.52574	0.750466	0.799409	3.23888	0.73	0.738683	0.81532	N.V.	1.38354	1.36468	0.664104	1.55641	1.37257	1.16603	1.59857	1.49545	1.46933	1.17752	0.830492	0.449263	0.639119	N.V.	2.20816	2.34658	1.42998	2.15286	N.V.	1.2976	N.V.	1.50637	1.62724	N.V.	N.V.	N.V.
ALA	N.V.	0.102521	N.V.	0.0390659	0.125346	0.0299478	0.0930251	N.V.	0.0444112	0.0450308	N.V.	0.70795	0.0612251	0.0615931	0.142741	0.35214	0.104601	0.61207	0.072685	N.V.	0.348903	0.223011	0.0902574	N.V.	N.V.	0.114599	0.120266	0.386823	N.V.	N.V.	0.568217	N.V.	0.0852486	N.V.	N.V.	N.V.	N.V.	N.V.
AMI	0.0437172	0.144828	N.V.	0.160254	0.290621	0.111407	N.V.	0.198385	N.V.	N.V.	N.V.	0.120808	0.0440278	0.0314014	0.0723293	N.V.	0.0300971	0.266032	0.0111256	0.0313742	0.00878825	N.V.	0.0234344	N.V.	N.V.	0.0427423	0.00306519	0.106381	0.129484	0.500619	N.V.	0.102184	N.V.	0.0426672	N.V.	N.V.	N.V.	N.V.
ATE	0.159471	0.195108	N.V.	0.253584	0.340373	0.106584	0.345665	0.247886	0.170182	0.0823562	N.V.	0.124064	0.229711	0.1366	0.38461	0.0561336	0.299693	N.V.	0.298851	0.447198	0.507618	0.395226	0.113553	0.0636843	N.V.	N.V.	0.567614	0.147266	0.342452	0.390474	0.665431	0.356157	0.126732	0.685475	0.497846	0.614039	0.0944712	N.V.
ATP	N.V.	N.V.	N.V.	N.V.	0.140785	N.V.	0.0265924	0.0275249	0.057542	N.V.	0.0449873	N.V.	0.0913542	0.0346039	0.0252841	0.189046	0.0162285	0.217208	0.0195012	N.V.	0.106182	0.138806	0.0310239	N.V.	0.00952254	N.V.	0.0364164	0.125493	0.020108	0.0969793	0.0690659	0.0845508	N.V.	0.10808	0.0285638	0.0915404	0.0431427	N.V.
ATR	0.0222649	N.V.	0.0290026	0.145612	0.0319966	0.0132119	0.0226774	0.027142	0.0371803	N.V.	0.0469414	0.0424182	N.V.	0.138127	N.V.	N.V.	0.0250256	0.135941	0.0724715	0.0218281	0.031311	N.V.	0.0513127	N.V.	0.0246569	0.102671	N.V.	N.V.	N.V.	0.0312044	N.V.	0.0339577	N.V.	N.V.	N.V.	N.V.	N.V.	N.V.
BEZ	0.032342	0.0313651	N.V.	0.041732	N.V.	0.178402	0.407517	0.339261	0.176193	N.V.	0.209207	0.136344	0.642802	N.V.	0.587505	N.V.	0.122632	0.46892	0.295328	N.V.	N.V.	0.411111	0.381748	0.0228744	0.169188	1.02737	0.263025	0.437543	0.183977	0.40795	0.565558	0.494801	N.V.	1.0095	0.228514	N.V.	0.362427	N.V.
BIS	0.0483826	0.163968	0.315944	0.0190868	0.296351	0.048103	0.305684	0.0920008	0.281675	0.0266172	0.111928	0.0486181	0.233756	0.0702516	0.119752	0.085332	0.336081	0.352392	0.341114	0.771747	0.472562	0.309222	0.326241	0.143562	0.414075	0.56859	0.280317	0.29347	0.369575	N.V.	N.V.	0.323148	0.26949	N.V.	0.568927	N.V.	0.645361	N.V.
BTZ	0.0749548	0.0249401	N.V.	0.0421502	0.114841	0.0216073	0.122833	0.0590939	0.0756963	0.0274254	0.0613863	0.0418694	0.0682455	0.0285409	N.V.	0.0132608	0.00553167	0.0507103	0.0408783	0.0263557	0.012206	0.0061231	N.V.	N.V.	0.00219322	0.012067	N.V.	0.0923421	N.V.	N.V.	N.V.	0.011073	0.0551608	N.V.	N.V.	0.0236678	N.V.	0.0381771
CAF	0.0591077	0.302435	0.0261162	N.V.	0.551047	0.225095	0.514845	0.365483	0.108583	0.346899	0.147624	0.289262	0.341791	0.215362	N.V.	0.343658	0.073351	0.4148	0.261808	0.68988	0.367932	0.143957	0.172303	0.215227	0.276041	N.V.	N.V.	0.0394094	0.0850145	N.V.	0.275954	N.V.	0.0721529	0.158995	0.0346992	N.V.	N.V.	0.260738
CAR	0.0318959	0.0352259	0.0474301	0.0204343	N.V.	0.023077	0.0422853	0.0510336	N.V.	N.V.	0.0412974	N.V.	0.0349296	0.011807	0.0167014	0.0780034	0.00648182	N.V.	0.0156947	0.0192339	0.0106432	N.V.	N.V.	0.0300298	0.00805854	0.0208464	0.0321698	0.0594207	N.V.	0.100064	N.V.	N.V.	N.V.	0.0743508	0.0109685	0.0167423	N.V.	N.V.
CIL	0.638033	0.987489	0.606208	1.22689	6.45083	1.8364	5.12099	5.01779	9.44768	1.37877	4.01362	3.31674	3.35329	2.20449	3.51191	3.28588	4.29256	5.89297	5.75358	10.7304	7.54428	7.32373	7.85473	8.78363	7.5655	10.1275	12.4917	N.V.	5.9312	7.64072	5.06982	9.21991	5.37286	N.V.	2.35315	N.V.	5.54582	5.53707
CLA	N.V.	N.V.	N.V.	N.V.	0.035754	0.00670535	N.V.	0.0716414	N.V.	N.V.	N.V.	0.0196143	0.0289993	N.V.	N.V.	0.0495585	0.0208075	0.0768591	0.0900717	0.0607069	0.0339685	0.0581085	0.0409425	N.V.	0.0243349	0.0305986	0.109928	0.0358502	N.V.	0.0823323	0.0248859	0.0317635	N.V.	0.0264888	0.0147274	N.V.	N.V.	N.V.
CTU	0.0344279	N.V.	0.0516135	0.0246984	0.077757	0.011258	0.0642842	0.0235078	0.0338509	0.02575	0.0358401	0.0329249	0.0346735	0.135645	0.016854	0.081732	0.00288522	0.156436	0.0585243	0.0568894	0.0378098	N.V.	N.V.	N.V.	N.V.	0.0189132	0.114174	N.V.	0.0395819	N.V.	0.138546	N.V.	0.113418	N.V.	0.034155	0.0476368	N.V.	N.V.
CYC	0.162	0.194335	N.V.	N.V.	0.334841	0.0672222	N.V.	0.269411	0.0529347	N.V.	0.19646	0.129134	N.V.	0.252864	N.V.	N.V.	0.0464185	0.222745	0.0317097	0.0987698	0.240271	0.379439	0.205217	0.0914235	0.261145	N.V.	N.V.	N.V.	N.V.	N.V.	0.0837424	N.V.	N.V.	N.V.	0.00786334	N.V.	0.0717224	N.V.
DEC	2.79792	N.V.	0.630262	15.6234	N.V.	N.V.	9.45911	N.V.	12.3472	18.8117	12.5364	12.7924	2.75073	6.30053	26.7401	0.00539395	5.64583	N.V.	11.8234	N.V.	N.V.	11.7317	0.757536	12.1463	N.V.	N.V.	N.V.	29.0571	17.3576	N.V.	N.V.	13.1018	8.06919	N.V.	N.V.	N.V.	N.V.	N.V.
DIB	0.0321167	0.0782253	0.235907	0.0719774	0.17778	0.0595237	0.189788	0.0924193	0.276865	N.V.	0.343241	N.V.	N.V.	N.V.	N.V.	N.V.	0.127255	N.V.	0.0259423	0.0722743	0.0346141	0.0245192	0.0239129	N.V.	0.0361412	0.0245106	N.V.	0.126773	N.V.	0.190015	0.215353	0.109432	N.V.	0.0182261	N.V.	0.0370914	N.V.	N.V.
DIU	0.11741	N.V.	0.0819446	0.0672839	0.114595	0.0440276	N.V.	N.V.	0.0391284	N.V.	N.V.	0.0394949	0.121141	N.V.	0.0559842	N.V.	0.0440502	0.146874	0.126535	0.0899218	0.0755913	N.V.	N.V.	N.V.	N.V.	N.V.	0.0944101	0.28556	0.119288	0.283252	0.165964	N.V.	0.164965	N.V.	0.0619339	N.V.	0.0222724	0.204838
FFA	N.V.	0.0674193	N.V.	0.0547911	0.129505	0.0425275	0.0571633	0.0801592	0.0893023	N.V.	N.V.	N.V.	N.V.	0.0656505	N.V.	N.V.	N.V.	0.151477	0.0426961	0.105126	0.0707293	N.V.	N.V.	N.V.	0.0441853	0.0398886	0.086509	0.0751156	N.V.	0.0323352	N.V.	N.V.	N.V.	N.V.	0.0418647	0.0849339	0.0814936	N.V.
FHX	0.586464	1.05218	N.V.	1.38815	1.41471	0.456381	0.26939	N.V.	0.326744	0.325912	0.400046	N.V.	N.V.	0.418403	0.123374	N.V.	0.165391	0.656494	0.151162	0.988015	N.V.	0.0481626	N.V.	0.0570899	0.109333	N.V.	0.189277	0.640782	N.V.	0.188948	0.492971	0.188053	N.V.	0.177511	0.101844	0.415375	N.V.	N.V.
FUR	N.V.	0.0214761	0.0281386	0.0341135	0.188424	0.0198119	0.182727	0.14174	0.0274734	0.0351079	0.06935	0.0432366	0.217969	0.156105	0.0443216	0.167719	0.0274616	0.171174	0.0829078	0.0826368	0.154811	0.336322	0.0405039	0.0148854	0.149495	0.358768	0.229035	0.0968257	N.V.	0.168466	0.114246	N.V.	N.V.	0.0537391	0.075911	N.V.	N.V.	N.V.
GAB	0.252288	0.243777	N.V.	N.V.	0.0539901	N.V.	0.0433239	N.V.	0.0116751	N.V.	N.V.	0.400606	0.0114473	N.V.	0.251747	0.0592142	N.V.	0.183303	0.0147015	0.149671	0.0703051	0.109179	N.V.	0.118992	0.118992	N.V.	0.235283	0.0145411	N.V.	0.0518324	N.V.	N.V.	0.281607	0.208991	0.0269627	0.460598	0.158042	0.138594
GEM	N.V.	N.V.	N.V.	0.0623594	N.V.	0.444713	N.V.	N.V.	0.124608	N.V.	0.509399	0.0754746	N.V.	N.V.	N.V.	N.V.	0.132797	0.277656	0.143119	N.V.	N.V.	N.V.	0.23655	N.V.	0.259736	0.370941	0.327325	0.227203	N.V.	0.370462	0.151998	0.221599	N.V.	0.211887	0.0615213	0.217553	0.14983	0.35707
HBP	0.0101837	N.V.	0.0143825	N.V.	0.0228193	N.V.	0.0157606	N.V.	0.0134583	N.V.	N.V.	N.V.	0.0192258	N.V.	N.V.	N.V.	0.0044272	N.V.	0.0601961	N.V.	0.0596918	0.0507555	0.0335827	0.0231988	0.0477879	0.095371	0.058608	0.0169704	N.V.	0.0308285	0.0451944	N.V.	N.V.	0.0530254	N.V.	0.0881792	N.V.	N.V.
IPO	N.V.	N.V.	0.0186021	0.0288349	0.12148	0.0116439	0.0982017	0.129429	0.0717462	N.V.	0.0436005	0.0629475	0.157731	0.0405266	0.077744	0.0367456	0.0360866	0.274921	0.250743	0.146035	0.16702	0.1228	0.0585183	N.V.	0.114938	0.211153	0.202805	0.137756	0.160385	0.257634	0.0959718	0.250777	N.V.	0.373757	0.0371421	0.383022	0.105937	N.V.
ISO	0.0240858	N.V.	0.0167221	0.0127219	0.0681444	N.V.	0.0336315	N.V.	0.0207586	N.V.	0.0231117	N.V.	0.0315807	N.V.	0.0102455	0.0137716	N.V.	0.0813676	0.0106964	0.0208659	0.018705	N.V.	N.V.	N.V.	0.0101649	N.V.	0.0401534	0.110646	N.V.	0.0720201	0.0308562	0.0149554	0.0956588	0.0336242	N.V.	0.0375138	N.V.	N.V.
KET	0.087495	0.031228	0.0170762	0.0249913	0.511025	0.0429404	0.258685	0.208634	0.159182	0.0521721	0.116394	0.137411	0.248539	0.131888	0.205326	0.212441	0.225574	0.441324	0.108104	N.V.	N.V.	0.828692	1.07194	0.0247169	0.269276	0.235325	0.367785	0.35955	0.0301066	0.537342	0.285504	0.239493	N.V.	0.514685	0.0673193	0.535229	0.0947904	N.V.
LAS	0.075278	0.088521	0.246926	0.047394	N.V.	0.0623812	N.V.	0.139922	N.V.	N.V.	N.V.	0.152738	0.0962555	0.0328966	0.167508	0.0626174	0.0857314	N.V.	N.V.	0.068249	0.0845312	0.0447248	0.0195524	N.V.	0.026257	0.027622	0.0585392	0.132495	N.V.	0.1931	0.209753	0.156885	N.V.	0.0853357	0.0537949	0.0628169	0.0214754	N.V.
LID	0.0145033	0.00536236	0.0115771	N.V.	0.028367	N.V.	0.0176435	N.V.	N.V.	N.V.	N.V.	N.V.	0.0127692	N.V.	0.0204744	0.0140151	N.V.	0.00343762	0.0104638	0.0138007	0.0121275	0.00378776	0.00974742	N.V.	N.V.	0.0307159	N.V.	0.0011616	N.V.	0.0177208	0.0297595	0.022563	N.V.	0.00741197	N.V.	0.00787126	N.V.	N.V.
LIN	0.045766	0.0181984	0.0361019	0.0111318	0.209017	N.V.	0.0534392	0.0746011	0.0419435	N.V.	N.V.	N.V.	0.0719144	0.00598096	0.0197891	0.318129	0.01239	0.0934024	0.0119415	0.102831	0.0268361	0.0142077	0.0127464	N.V.	0.021207	0.0256959	0.0693267	0.307769	0.00542482	0.284671	0.26174	0.167018	N.V.	0.278636	N.V.	0.160242	0.0262134	N.V.
LOS	0.0630606	0.0396768	N.V.	0.229532	0.246461	N.V.	0.369903	0.522811	N.V.	0.0563993	0.14848	0.125545	0.595153	0.10355	0.198939	0.327493	0.123421	0.318541	0.416987	0.357848	0.294341	0.14946	0.059952	0.0257783	0.104779	0.156991	0.298665	N.V.	N.V.	0.323075	0.343264	0.375617	N.V.	0.503293	0.109973	N.V.	N.V.	0.620168
LTC	0.0566329	N.V.	N.V.	N.V.	N.V.	N.V.	N.V.	N.V.	0.0738902	0.0393698	0.0942346	0.0875941	0.172533	0.0901833	0.106226	0.244319	0.083877	0.489857	0.228635	N.V.	N.V.	0.350472	N.V.	N.V.	0.236448	N.V.	0.262453	0.187776	N.V.	0.381999	N.V.	N.V.	0.3894	0.20804	0.0937526	0.07683	N.V.	N.V.
MCPA	N.V.	0.00550602	0.0215351	0.0110911	0.0709059	0.0313539	0.499557	0.15943	0.0412748	N.V.	0.456392	0.0212928	0.110649	N.V.	N.V.	0.244789	0.0273032	0.199792	0.150048	0.234871	0.125955	0.238025	0.0555466	0.0722236	0.127909	0.29082	N.V.	0.0947814	0.0111867	0.294759	0.105949	0.316334	N.V.	0.217128	0.0196808	N.V.	0.0589476	0.550059
MEC	N.V.	0.00429069	N.V.	N.V.	0.127387	0.0148254	N.V.	0.102741	0.0112819	N.V.	0.171108	0.0317459	0.0695959	N.V.	0.0392386	0.127254	0.0247338	0.266574	0.0947515	N.V.	0.163308	0.200588	0.0712233	0.0616476	0.15898	0.0612852	0.0286326	0.091896	0.0209736	0.154595	0.0786548	N.V.	N.V.	N.V.	0.0293269	N.V.	0.0183751	N.V.
MEF	N.V.	0.251469	N.V.	0.371567	N.V.	0.159462	1.12493	0.458708	N.V.	N.V.	0.806051	0.992245	0.269134	0.292283	N.V.	N.V.	0.230145	0.496655	0.069591	N.V.	1.40794	N.V.	0.173537	0.804093	0.0725387	N.V.	N.V.	N.V.	N.V.	0.234892	N.V.	N.V.	N.V.	0.286086	0.0946872	0.340626	0.043901	0.714704
MPL	0.034367	0.0253821	0.0314469	0.0112151	0.159639	0.0319007	0.102255	0.0300219	0.0948104	N.V.	0.0580556	N.V.	0.135353	0.0294272	0.0900203	0.0128692	0.165136	0.215212	0.296526	N.V.	0.332064	0.263348	0.177262	0.241298	0.218017	0.252757	0.252414	0.258282	0.171191	0.291338	0.419983	0.181425	N.V.	0.473535	0.195893	N.V.	0.229505	0.110951
MXR	N.V.	0.0206002	0.0402365	N.V.	0.0887832	N.V.	0.0409399	0.0710271	0.0327645	N.V.	0.0256481	N.V.	0.0443671	N.V.	0.0110751	0.0929624	0.015861	0.106201	0.0436968	N.V.	0.0219684	N.V.	N.V.	N.V.	N.V.	N.V.	0.0285064	N.V.	0.0277687	N.V.	0.0741734	0.0125121	N.V.	0.00720944	0.0252545	0.016267	N.V.	N.V.
NAP	0.0186531	0.0660547	0.0272801	0.0879111	0.0922832	0.0949005	N.V.	0.182264	N.V.	0.118173	N.V.	0.122393	0.095037	0.0380943	N.V.	0.179179	0.00508515	0.144649	N.V.	N.V.	0.0813909	0.140844	N.V.	0.0760006	0.248364	N.V.	N.V.	0.101609	0.0195046	0.115172	0.0443955	N.V.	0.097648	0.0817166	0.164212	0.0195684	N.V.	N.V.
NEO	0.0356603	0.207544	0.143333	0.0315997	0.280409	N.V.	0.148798	0.045756	0.126247	0.197362	0.32998	0.0560844	0.546181	0.0643606	0.0708963	N.V.	N.V.	0.101317	N.V.	N.V.	0.486182	N.V.	N.V.	N.V.	N.V.	N.V.	N.V.	0.0309381	N.V.	N.V.	N.V.	0.270315	N.V.	0.0289019	N.V.	N.V.	0.0135575	N.V.
OXP	0.0354286	0.033582	0.0853644	0.0111005	0.0892217	0.0211676	0.0666439	0.0601877	0.0640545	N.V.	0.0183687	N.V.	0.0366006	0.0111619	0.0410473	0.033051	0.0368577	N.V.	0.043297	0.0472509	0.0534253	0.0925509	0.0127241	N.V.	N.V.	0.106701	0.142492	0.111062	0.0189369	N.V.	N.V.	0.135256	N.V.	0.0931722	0.0572868	0.0605824	0.0116193	N.V.
PAR	1.64857	2.44875	N.V.	2.22203	N.V.	2.16836	1.80366	2.80565	1.21739	1.46491	1.43407	0.392728	0.955744	1.40193	1.15904	0.309695	N.V.	3.15831	2.33537	N.V.	2.13926	3.86848	N.V.	N.V.	1.27607	1.23627	2.82413	0.887794	3.16413	3.20965	N.V.	2.23372	4.92261	4.41454	1.00005	2.78886	0.0779652	3.05517
PGL	0.0510998	0.046503	0.0487374	0.0663207	0.571545	0.0899324	0.401834	0.206524	0.167748	0.0766265	0.284803	0.114035	0.497733	0.358606	0.53623	0.076204	0.199099	0.425289	0.159632	0.767865	0.596091	0.399526	0.219861	0.17907	0.112893	0.0362397	N.V.	N.V.	0.773098	0.519275	0.512818	0.368755	0.331907	N.V.	0.167459	N.V.	0.311769	N.V.
PPC	0.0944103	0.115883	0.028891	0.199477	0.532938	N.V.	0.32563	0.241508	0.306475	0.176801	0.245802	0.29918	0.382552	0.250211	0.439617	N.V.	0.308327	0.811551	0.30249	0.551812	0.64923	0.428729	0.330413	0.212003	0.217531	1.06836	0.808701	N.V.	0.270692	0.575079	0.985437	0.387199	N.V.	N.V.	0.250086	1.40558	1.04869	0.781364
PPN	0.0843673	0.103619	N.V.	N.V.	0.233934	0.0898923	0.178771	0.0293107	N.V.	N.V.	N.V.	0.146411	0.166145	N.V.	0.204147	0.0823019	0.117865	N.V.	0.231109	0.290458	0.245685	0.251477	0.0688282	0.0162359	N.V.	0.309382	0.303153	0.0227247	0.0885522	N.V.	N.V.	0.194331	N.V.	0.303774	N.V.	0.228717	0.0480787	N.V.
PTA	N.V.	0.304211	N.V.	0.162365	0.413539	0.343073	N.V.	N.V.	N.V.	0.153579	0.439251	0.244903	0.49275	0.196317	0.238579	0.409455	0.421579	0.520283	N.V.	0.12013	0.185963	0.292065	0.763992	0.0548491	0.542947	0.180211	0.550342	0.0810893	N.V.	0.369236	0.269943	N.V.	N.V.	N.V.	N.V.	N.V.	N.V.	0.667938
RAN	3.18148	4.75869	5.58621	12.5537	4.67764	2.75715	9.2808	6.94303	N.V.	10.633	N.V.	3.40823	1.8951	5.98937	5.61772	1.67083	N.V.	N.V.	0.497753	0.595536	0.756151	0.559136	0.639002	0.103218	0.0642385	1.56923	3.7493	N.V.	1.42474	6.59535	3.7493	N.V.	N.V.	3.48574	N.V.	1.52565	N.V.	N.V.
RUF	0.17271	0.265786	0.0470606	0.168843	1.08489	0.0732992	0.556028	0.642912	0.508876	0.147586	0.427761	0.544155	0.492485	0.122198	0.401076	1.81699	0.365396	1.31225	0.386825	1.14873	0.383354	0.569973	0.439676	0.220672	0.286184	0.380208	0.564896	N.V.	0.652089	1.16376	1.19677	0.871733	N.V.	N.V.	0.458882	N.V.	1.85092	N.V.
SMP	0.237038	0.256162	0.629624	0.285405	0.55657	0.27872	0.261344	0.247622	N.V.	0.0732384	0.146052	0.293512	0.199829	0.192731	N.V.	0.0913682	N.V.	0.381668	0.0976588	0.0440917	N.V.	N.V.	0.0233239	N.V.	N.V.	N.V.	N.V.	0.44107	0.396234	0.161313	0.195252	0.143355	N.V.	0.202721	0.0499905	0.203313	N.V.	0.373558
SMT	0.17539	0.220927	0.311768	0.297408	0.521983	0.301695	0.819975	0.460047	1.28009	0.23962	0.14854	0.245377	0.240097	0.67749	0.768251	N.V.	N.V.	0.364768	0.110242	0.0819322	N.V.	N.V.	N.V.	N.V.	N.V.	N.V.	0.899704	0.728742	0.0667221	0.0987673	0.356969	0.137476	N.V.	0.179952	N.V.	0.196924	N.V.	N.V.
SMX	0.115075	0.122715	0.138681	0.157981	0.321557	0.155434	0.347089	0.248162	0.304878	0.156625	0.111656	0.1545	0.215582	0.103006	N.V.	0.0989801	N.V.	0.415928	0.128607	0.0858875	N.V.	0.00495833	0.0158189	N.V.	N.V.	N.V.	N.V.	0.236996	0.0667914	0.0823507	0.123452	0.071053	N.V.	0.1	0.128877	0.144381	0.00639092	N.V.
SMZ	0.14083	0.0875982	0.102779	0.100805	0.222559	0.202147	N.V.	0.178297	0.294015	0.353963	0.0564419	0.114241	0.0964974	0.399374	N.V.	N.V.	N.V.	0.143228	0.0888898	N.V.	N.V.	N.V.	N.V.	N.V.	N.V.	N.V.	N.V.	N.V.	0.0963699	0.0195778	0.063041	0.0505938	0.361785	0.0813531	N.V.	0.130032	0.013901	0.214506
SOT	0.0305081	0.0169884	0.0316252	0.010652	0.122439	0.0354227	0.0670369	0.063296	0.136315	N.V.	0.0489652	0.0237844	0.0739263	0.0237229	0.176636	0.0732006	0.0760175	0.195344	0.132446	0.171295	0.107536	0.0936634	0.040573	0.0178158	0.231792	0.14746	0.217388	0.080367	0.106687	0.193165	N.V.	0.137933	N.V.	0.110651	0.172667	0.101009	N.V.	0.113077
STZ	0.289991	0.297823	0.666448	0.336926	0.838353	0.159073	0.804333	0.65397	0.776318	0.307214	0.611777	0.285202	0.462886	0.690518	0.128973	0.177707	0.259444	N.V.	0.0752795	0.0554063	N.V.	0.119007	0.0716999	0.0294466	0.00288361	0.645891	1.50362	1.16613	N.V.	1.211	0.8105	0.372464	N.V.	0.67961	0.110973	0.244532	0.031835	0.450188
TAE	0.178188	0.189884	0.103385	0.322495	N.V.	0.276124	0.284139	0.762328	0.579169	0.21389	0.337227	0.531376	0.611531	N.V.	0.263754	N.V.	0.0810941	0.461101	0.0564505	0.195	0.177855	0.149021	0.0492671	N.V.	0.0822242	0.33684	0.373312	0.251574	0.0205127	0.434711	0.256231	0.25788	N.V.	0.174244	N.V.	0.147878	0.0846088	N.V.
TBR	N.V.	0.128856	N.V.	0.0798133	0.0710688	0.0536531	0.381998	0.105779	0.057274	0.0347454	N.V.	0.0609143	0.372082	0.364783	0.0600174	0.249309	N.V.	0.07141	N.V.	0.0679597	0.115959	N.V.	N.V.	N.V.	N.V.	N.V.	0.134157	N.V.	0.247163	0.0616651	N.V.	N.V.	0.275983	N.V.	N.V.	0.0935187	0.0224268	N.V.
TMP	0.137673	0.125069	N.V.	N.V.	0.829371	0.221693	N.V.	N.V.	3.17463	2.98737	N.V.	N.V.	0.221442	N.V.	0.340363	N.V.	0.611994	N.V.	0.172761	2.51622	2.22957	1.64513	1.10665	0.725815	0.382557	0.191503	0.758084	0.704157	0.99254	0.431293	1.56937	2.44231	N.V.	2.09215	0.447503	N.V.	0.00844578	N.V.
TRA	0.0147975	N.V.	0.0104626	N.V.	N.V.	0.0116947	0.0132331	N.V.	N.V.	N.V.	N.V.	N.V.	0.0101917	N.V.	0.00999539	N.V.	0.00925398	0.0579687	0.0149326	0.0151922	0.0131304	0.00497199	N.V.	N.V.	0.00693703	0.00653478	0.00992324	0.014138	N.V.	0.00249778	0.04374	0.0239889	N.V.	N.V.	0.046637	N.V.	N.V.	0.0443637
TRC	0.0334511	0.0303745	N.V.	0.0373487	0.150773	N.V.	0.278036	0.104819	0.0518961	0.0306792	N.V.	0.0638323	0.110111	0.0104931	N.V.	0.0457933	0.0369429	0.275262	N.V.	0.0638252	0.126694	0.0596723	0.00671727	N.V.	N.V.	N.V.	N.V.	N.V.	N.V.	N.V.	N.V.	N.V.	N.V.	N.V.	0.122066	N.V.	N.V.	N.V.
VAL	N.V.	N.V.	0.0164013	0.0253844	0.370765	0.178819	0.232514	N.V.	0.16628	N.V.	0.231735	0.129314	0.255343	0.132892	0.122012	0.284054	0.204014	0.540328	0.468811	0.429129	0.555932	0.520009	0.185879	0.0323772	0.194006	N.V.	0.373624	0.275233	0.417594	0.41962	N.V.	0.508715	N.V.	0.427359	N.V.	0.364379	N.V.	N.V.
ZOL	0.0410674	0.212119	0.199091	0.0916692	0.157625	0.0978177	N.V.	0.809406	0.257302	0.356204	0.0647476	0.242821	0.899636	0.247776	0.0506045	0.625595	0.0722542	0.671799	0.201531	0.135142	0.0604238	0.0249265	0.0345808	0.00549368	0.035657	0.708657	0.760738	0.190229	N.V.	0.464382	N.V.	0.700456	N.V.	0.0784068	0.117976	0.0372648	N.V.	0.257238
1 chemical name abbreviations, see "Test chemicals" for details.
2 N.V.: k was not valid

## Sheet: Dataset_kpH7_Test
	European aquatic ecosystems																															Australian aquatic ecosystems
Country	Sweden																Germany			Switzerland				Spain				Greek				Australia
Abbr.1	site_1	site_2	site_3	site_4	site_5	site_6	site_7	site_8	site_9	site_10	site_11	site_12	site_13	site_14	site_15	site_16	site_17	site_18	site_19	site_20	site_21	site_22	site_23	site_24	site_25	site_26	site_27	site_28	site_29	site_30	site_31	site_32	site_33	site_34	site_35	site_36	site_37	site_38
4NP	1.41941	0.364398	N.V.2	N.V.	1.73505	0.251602	0.323102	1.21138	1.13207	0.221765	0.201876	0.317815	0.194103	0.208665	0.459236	0.196703	0.44019	1.03091	0.492041	2.23962	1.91475	0.441962	0.30847	0.143536	0.295212	0.850329	1.08099	N.V.	1.65033	1.07033	1.91166	0.493183	N.V.	0.513375	0.211287	0.838109	0.324896	N.V.
5MB	0.0301219	0.0191944	N.V.	0.0369434	0.0634488	0.0165869	0.0367324	0.0555697	0.0506972	0.0924134	0.0415208	0.0252616	N.V.	0.0149918	0.0438853	0.0348963	0.0064554	0.0865884	0.0480822	0.327627	0.161209	0.155233	0.0110402	N.V.	0.118629	0.0743403	0.228298	N.V.	N.V.	N.V.	0.231788	N.V.	0.075371	N.V.	N.V.	N.V.	N.V.	N.V.
ABA	0.661065	1.24028	0.249254	1.0343	2.5217	0.749414	0.798528	3.23629	0.73	0.738683	0.814178	N.V.	1.3816	1.36277	0.663041	1.55423	1.37037	1.16405	1.59585	1.49231	1.46624	1.17505	0.828748	0.448364	0.637777	N.V.	2.2044	2.34212	1.42698	2.14876	N.V.	1.29527	N.V.	1.50366	1.62399	N.V.	N.V.	N.V.
ALA	N.V.	0.102521	N.V.	0.0390659	0.125346	0.0299478	0.0930251	N.V.	0.0444112	0.0450308	N.V.	0.70795	0.0612251	0.0615931	0.142741	0.35214	0.104601	0.61207	0.072685	N.V.	0.348903	0.223011	0.0902574	N.V.	N.V.	0.114599	0.120266	0.386823	N.V.	N.V.	0.568217	N.V.	0.0852486	N.V.	N.V.	N.V.	N.V.	N.V.
AMI	0.0059968	0.0245122	0.193666	0.0649947	0.0944697	0.0451835	N.V.	0.126158	N.V.	N.V.	N.V.	0.120808	0.0178565	0.0127356	0.0235115	N.V.	0.00978341	0.0694227	0.0029033	0.00286812	0.000803392	N.V.	0.0021423	N.V.	N.V.	0.0111539	0.00079988	0.018005	0.011837	0.0847302	N.V.	0.0214522	N.V.	0.00895737	N.V.	N.V.	N.V.	N.V.
ATE	0.0209015	0.0319267	N.V.	0.102191	0.109406	0.0429516	0.174448	0.15748	0.170182	0.0823562	N.V.	0.124064	0.0925699	0.0550476	0.123625	0.022621	0.09633	0.230503	0.0764832	0.0378506	0.0429646	0.0334517	0.00961108	0.00834697	N.V.	N.V.	0.145266	0.0240981	0.0289849	0.0638957	0.136111	0.0728502	0.253464	0.140211	0.0652516	0.157147	0.00645753	N.V.
ATP	N.V.	N.V.	N.V.	N.V.	0.140644	N.V.	0.0265711	0.0275084	0.057542	N.V.	0.0449468	N.V.	0.0912719	0.0345727	0.0252588	0.188875	0.0162122	0.216969	0.0194798	N.V.	0.106034	0.138611	0.0309805	N.V.	0.00950921	N.V.	0.0363763	0.125329	0.0200798	0.0968532	0.068983	0.0844494	N.V.	0.10795	0.0285266	0.0914397	0.0430823	N.V.
ATR	0.0222649	N.V.	0.0290026	0.145612	0.0319966	0.0132119	0.0226774	0.027142	0.0371803	N.V.	0.0469414	0.0424182	N.V.	0.138127	N.V.	N.V.	0.0250256	0.135941	0.0724715	0.0218281	0.031311	N.V.	0.0513127	N.V.	0.0246569	0.102671	N.V.	N.V.	N.V.	0.0312044	N.V.	0.0339577	N.V.	N.V.	N.V.	N.V.	N.V.	N.V.
BEZ	0.256751	0.197788	N.V.	0.104784	4.38172	0.447943	0.812831	0.537558	0.176193	N.V.	0.525292	0.136344	1.61399	N.V.	1.857	N.V.	0.387619	1.86586	1.17513	N.V.	N.V.	5.17237	4.80294	0.181591	2.12863	4.08798	1.04659	2.75914	2.3147	2.57253	2.83297	2.47854	N.V.	5.05678	1.81408	5.17728	5.74045	2.43085
BIS	0.00634141	0.0268311	0.064625	0.00769168	0.0952558	0.0193848	0.154271	0.0584476	N.V.	0.0266172	0.0451053	0.0486181	0.0942	0.0283103	0.0384917	0.0343875	0.108026	0.0901856	0.0872993	0.0653203	0.0399974	0.0261724	0.0276129	0.0188164	0.0350471	0.145516	0.0717399	0.0480224	0.0312806	N.V.	N.V.	0.0660984	N.V.	N.V.	0.0745681	N.V.	0.0441133	N.V.
BTZ	0.086974	0.0279981	N.V.	0.0436193	0.120568	0.0223603	0.12565	0.0598909	0.0756963	0.0274254	0.0635258	0.0418694	0.070624	0.0295356	N.V.	0.0137229	0.00580751	0.0542001	0.0436915	0.0334072	0.0154717	0.00776133	N.V.	N.V.	0.00278002	0.0128974	N.V.	0.103665	N.V.	N.V.	N.V.	0.0120984	0.0545245	N.V.	N.V.	0.0252966	N.V.	0.0384051
CAF	0.0591077	0.302435	0.0261162	N.V.	0.551047	0.225095	0.514845	0.365483	0.108583	0.346899	0.147624	0.289262	0.341791	0.215362	N.V.	0.343658	0.073351	0.4148	0.261808	0.68988	0.367932	0.143957	0.172303	0.215227	0.276041	N.V.	N.V.	0.0394094	0.0850145	N.V.	0.275954	N.V.	0.0721529	0.158995	0.0346992	N.V.	N.V.	0.260738
CAR	0.0322848	0.0355399	0.0477368	0.0204713	N.V.	0.0231188	0.0423278	0.0510541	N.V.	N.V.	0.0413721	N.V.	0.0349929	0.0118284	0.0167519	0.0781446	0.0065014	N.V.	0.0157659	0.0196441	0.0108701	N.V.	N.V.	0.030396	0.0082304	0.020941	0.0323158	0.0599503	N.V.	0.100956	N.V.	N.V.	N.V.	0.0748316	0.0111023	0.0168183	N.V.	N.V.
CIL	0.638033	0.987489	0.606208	1.22689	6.45083	1.8364	5.12099	5.01779	9.44768	1.37877	4.01362	3.31674	3.35329	2.20449	3.51191	3.28588	4.29256	5.89297	5.75358	10.7304	7.54428	7.32373	7.85473	8.78363	7.5655	10.1275	12.4917	N.V.	5.9312	7.64072	5.06982	9.21991	5.37286	N.V.	2.35315	N.V.	5.54582	5.53707
CLA	N.V.	N.V.	N.V.	N.V.	0.113064	0.0168431	0.643229	0.113544	N.V.	N.V.	N.V.	0.0196143	0.072843	N.V.	N.V.	0.124485	0.0657991	0.305982	0.358582	0.764255	0.427638	0.731542	0.515435	N.V.	0.306359	0.121815	0.437633	0.226199	N.V.	0.519481	0.124725	0.159194	N.V.	0.132758	0.116984	N.V.	N.V.	0.391668
CTU	0.0344279	N.V.	0.0516135	0.0246984	0.077757	0.011258	0.0642842	0.0235078	0.0338509	0.02575	0.0358401	0.0329249	0.0346735	0.135645	0.016854	0.081732	0.00288522	0.156436	0.0585243	0.0568894	0.0378098	N.V.	N.V.	N.V.	N.V.	0.0189132	0.114174	N.V.	0.0395819	N.V.	0.138546	N.V.	0.113418	N.V.	0.034155	0.0476368	N.V.	N.V.
CYC	1.28681	1.22617	N.V.	N.V.	1.05886	0.168854	N.V.	0.426988	0.0529347	N.V.	0.493485	0.129134	4.69281	0.635165	N.V.	1.61104	0.146788	0.886762	0.126239	1.24344	3.02483	4.77686	2.58353	0.726203	3.28762	N.V.	N.V.	N.V.	N.V.	5.21096	0.419706	N.V.	N.V.	N.V.	0.0624607	N.V.	1.13672	N.V.
DEC	0.342603	N.V.	0.121986	5.85877	N.V.	N.V.	4.72955	N.V.	12.3472	18.8117	4.70116	12.7924	1.03153	2.3627	8.02203	0.00202273	1.69375	13.1034	2.83762	N.V.	N.V.	0.902438	0.058272	1.48731	3.36699	N.V.	N.V.	4.47032	1.3352	10.5513	N.V.	2.53584	16.1384	N.V.	N.V.	N.V.	N.V.	N.V.
DIB	0.00561817	0.0160926	0.0576662	0.0310849	0.0630433	0.0257065	0.100444	0.0602174	N.V.	N.V.	N.V.	N.V.	N.V.	N.V.	N.V.	N.V.	0.0451264	N.V.	0.00760775	0.00947334	0.00453703	0.00321385	0.00313438	N.V.	0.00473719	0.0071879	N.V.	0.0260799	N.V.	0.0390899	0.0526418	0.0267501	N.V.	0.00445527	N.V.	0.0108773	N.V.	N.V.
DIU	0.11741	N.V.	0.0819446	0.0672839	0.114595	0.0440276	N.V.	N.V.	0.0391284	N.V.	N.V.	0.0394949	0.121141	N.V.	0.0559842	N.V.	0.0440502	0.146874	0.126535	0.0899218	0.0755913	N.V.	N.V.	N.V.	N.V.	N.V.	0.0944101	0.28556	0.119288	0.283252	0.165964	N.V.	0.164965	N.V.	0.0619339	N.V.	0.0222724	0.204838
FFA	N.V.	0.0674193	N.V.	0.0547911	0.129505	0.0425275	0.0571633	0.0801592	0.0893023	N.V.	N.V.	N.V.	N.V.	0.0656505	N.V.	N.V.	N.V.	0.151477	0.0426961	0.105126	0.0707293	N.V.	N.V.	N.V.	0.0441853	0.0398886	0.086509	0.0751156	N.V.	0.0323352	N.V.	N.V.	N.V.	N.V.	0.0418647	0.0849339	0.0814936	N.V.
FHX	1.04179	1.67662	N.V.	1.62274	1.75667	0.533505	0.299353	N.V.	0.326744	0.325912	0.46765	N.V.	2.84491	0.48911	0.153195	N.V.	0.205369	0.87526	0.201535	2.26817	N.V.	0.110566	N.V.	0.101414	0.250995	N.V.	0.252351	1.02107	N.V.	0.301082	0.714052	0.272389	N.V.	0.257118	0.180916	0.553792	N.V.	N.V.
FUR	N.V.	0.137447	0.150073	0.0839716	0.602957	0.0487677	0.365453	0.226784	0.0274734	0.0351079	0.170708	0.0432366	0.53654	0.384259	0.141829	0.412847	0.0878771	0.684697	0.331631	0.881459	1.65132	N.V.	0.432042	0.119083	1.59461	1.43507	0.916139	0.619684	N.V.	1.07818	0.60931	N.V.	N.V.	0.286608	0.607288	N.V.	N.V.	0.96741
GAB	0.252288	0.243777	N.V.	N.V.	0.0539901	N.V.	0.0433239	N.V.	0.0116751	N.V.	N.V.	0.400606	0.0114473	N.V.	0.251747	0.0592142	N.V.	0.183303	0.0147015	0.149671	0.0703051	0.109179	N.V.	0.118992	0.118992	N.V.	0.235283	0.0145411	N.V.	0.0518324	N.V.	N.V.	0.281607	0.208991	0.0269627	0.460598	0.158042	0.138594
GEM	N.V.	N.V.	N.V.	0.162134	N.V.	1.15625	N.V.	N.V.	0.124608	N.V.	1.32444	0.0754746	N.V.	N.V.	3.29371	N.V.	0.431591	1.0313	0.531585	N.V.	N.V.	N.V.	3.07515	N.V.	3.37656	1.37778	1.21578	1.47682	N.V.	2.408	0.790389	1.15232	N.V.	1.10181	0.533184	0.808053	1.94779	0.442087
HBP	0.00399895	N.V.	0.00638142	N.V.	0.0119756	N.V.	0.0102961	N.V.	0.0134583	N.V.	N.V.	N.V.	0.0111836	N.V.	N.V.	N.V.	0.0023234	N.V.	0.0288674	N.V.	0.0215263	0.0183037	0.0121107	0.00910972	0.0172335	0.0457358	0.0281058	0.00704713	N.V.	0.0128019	0.0200525	N.V.	N.V.	0.0235271	N.V.	0.0422869	N.V.	N.V.
IPO	N.V.	N.V.	0.0186002	0.028832	0.121468	0.0116427	0.0981919	0.129416	0.0717462	N.V.	0.0435962	0.0629475	0.157715	0.0405225	0.0777362	0.0367419	0.036083	0.274894	0.250718	0.14602	0.167003	0.122787	0.0585124	N.V.	0.114927	0.211132	0.202785	0.137742	0.160369	0.257608	0.0959622	0.250752	N.V.	0.373719	0.0371384	0.382983	0.105926	N.V.
ISO	0.0240858	N.V.	0.0167221	0.0127219	0.0681444	N.V.	0.0336315	N.V.	0.0207586	N.V.	0.0231117	N.V.	0.0315807	N.V.	0.0102455	0.0137716	N.V.	0.0813676	0.0106964	0.0208659	0.018705	N.V.	N.V.	N.V.	0.0101649	N.V.	0.0401534	0.110646	N.V.	0.0720201	0.0308562	0.0149554	0.0956588	0.0336242	N.V.	0.0375138	N.V.	N.V.
KET	0.694394	0.196871	0.0855156	0.0627379	1.61491	0.107797	0.515889	0.330541	0.159182	0.0521721	0.292195	0.137411	0.623929	0.331091	0.648857	0.533309	0.712844	1.75564	0.43005	N.V.	N.V.	N.V.	N.V.	0.196163	3.38688	0.936151	1.46309	2.26671	0.378673	3.38757	1.42977	1.19936	0.628946	2.57749	0.534273	2.1292	1.50093	N.V.
LAS	0.00947869	0.0140316	0.0492735	0.0188686	N.V.	0.0248354	N.V.	0.088286	N.V.	N.V.	N.V.	N.V.	0.0383215	0.0130969	0.0529737	0.0249295	0.0271122	N.V.	N.V.	0.00542288	0.00671662	0.00355371	0.00155358	N.V.	0.00208631	0.00693887	0.0147056	0.021002	N.V.	0.0306086	0.0418556	0.0313061	N.V.	0.0170285	0.00677363	0.0157801	0.00135554	N.V.
LID	0.0037216	0.00152482	0.00369599	N.V.	0.0118705	N.V.	0.0101557	N.V.	N.V.	N.V.	N.V.	N.V.	0.00623254	N.V.	0.00856777	0.00684066	N.V.	0.00124822	0.00379949	0.0029965	0.0026332	0.000822422	0.00211642	N.V.	N.V.	0.0111531	N.V.	0.000330309	N.V.	0.00503903	0.00950068	0.00720322	N.V.	0.00236626	N.V.	0.00285811	N.V.	N.V.
LIN	0.045766	0.0181984	0.0361019	0.0111318	0.209017	N.V.	0.0534392	0.0746011	0.0419435	N.V.	N.V.	N.V.	0.0719144	0.00598096	0.0197891	0.318129	0.01239	0.0934024	0.0119415	0.102831	0.0268361	0.0142077	0.0127464	N.V.	0.021207	0.0256959	0.0693267	0.307769	0.00542482	0.284671	0.26174	0.167018	N.V.	0.278636	N.V.	0.160242	0.0262134	N.V.
LOS	0.500106	0.249957	N.V.	0.575922	0.778401	N.V.	0.737378	0.828039	N.V.	0.0563993	0.372553	0.125545	1.49331	0.259818	0.628313	0.821718	0.389801	1.26639	1.65778	N.V.	N.V.	1.87842	0.753477	0.204436	1.31687	0.624134	1.18738	N.V.	N.V.	2.03532	1.71787	1.87978	0.402695	2.51874	0.872147	N.V.	N.V.	0.780451
LTC	0.0566329	N.V.	N.V.	N.V.	N.V.	N.V.	N.V.	N.V.	0.0738902	0.0393698	0.0942346	0.0875941	0.172533	0.0901833	0.106226	0.244319	0.083877	0.489857	0.228635	N.V.	N.V.	0.350472	N.V.	N.V.	0.236448	N.V.	0.262453	0.187776	N.V.	0.381999	N.V.	N.V.	0.389439	0.20804	0.0937526	0.07683	N.V.	N.V.
MCPA	N.V.	0.0347379	0.107923	0.0278579	0.22421	0.0787531	0.996702	0.252671	0.0412748	N.V.	1.14634	0.0212928	0.277921	N.V.	1.83107	0.614847	0.0863349	0.795331	0.59731	N.V.	1.58554	N.V.	0.699231	0.573647	1.61014	1.1577	N.V.	0.597984	0.14082	1.85966	0.530965	1.58531	N.V.	1.08814	0.156317	N.V.	0.934176	0.69247
MEC	N.V.	0.0270698	N.V.	N.V.	0.4028	0.037237	0.758502	0.162827	0.0112819	N.V.	0.429774	0.0317459	0.174805	N.V.	0.124074	0.319625	0.0782088	1.06116	0.37718	N.V.	N.V.	N.V.	0.896552	0.489634	N.V.	0.243959	0.113978	0.579768	0.264013	0.975334	0.394171	N.V.	N.V.	N.V.	0.232928	N.V.	0.291193	0.673179
MEF	N.V.	1.61469	N.V.	0.944399	N.V.	0.4053	2.24985	0.726785	N.V.	N.V.	2.04871	0.992245	0.68405	0.742886	N.V.	N.V.	0.738888	1.95458	0.273874	N.V.	N.V.	N.V.	2.11716	N.V.	0.884973	N.V.	N.V.	N.V.	N.V.	1.50825	N.V.	N.V.	N.V.	1.45427	0.770123	1.34053	0.669491	0.898906
MPL	0.00450442	0.00415343	0.00643231	0.0045195	0.0513126	0.0128555	0.0516051	0.0190727	0.0948104	N.V.	0.0233955	N.V.	0.0545453	0.0118587	0.0289351	0.00518609	0.0530795	0.0550778	0.0758881	0.0513114	0.0281058	0.0222896	0.0150034	0.0316265	0.0184528	0.0646867	0.0645989	0.0422643	0.0144895	0.0476734	0.0859057	0.0371097	N.V.	0.0968595	0.0256753	N.V.	0.0156877	0.0881082
MXR	N.V.	0.0206002	0.0402365	N.V.	0.0887832	N.V.	0.0409399	0.0710271	0.0327645	N.V.	0.0256481	N.V.	0.0443671	N.V.	0.0110751	0.0929624	0.015861	0.106201	0.0436968	N.V.	0.0219684	N.V.	N.V.	N.V.	N.V.	N.V.	0.0285064	N.V.	0.0277687	N.V.	0.0741734	0.0125121	N.V.	0.00720944	0.0252545	0.016267	N.V.	N.V.
NAP	0.147943	0.41617	0.136535	0.220593	0.29148	0.238131	0.74842	0.288684	N.V.	0.118173	N.V.	0.122393	0.238473	0.095589	N.V.	0.449607	0.0160616	0.57511	N.V.	N.V.	1.02302	N.V.	N.V.	0.602781	N.V.	N.V.	N.V.	0.640177	0.245157	0.725631	0.222196	N.V.	0.0490242	0.408986	1.30241	0.0778021	N.V.	N.V.
NEO	0.0356603	0.207544	0.143333	0.0315997	0.280409	N.V.	0.148798	0.045756	0.126247	0.197362	0.32998	0.0560844	0.546181	0.0643606	0.0708963	N.V.	N.V.	0.101317	N.V.	N.V.	0.486182	N.V.	N.V.	N.V.	N.V.	N.V.	N.V.	0.0309381	N.V.	N.V.	N.V.	0.270315	N.V.	0.0289019	N.V.	N.V.	0.0135575	N.V.
OXP	0.00464355	0.00549524	0.0174609	0.00447334	0.0286784	0.00853022	0.0336334	0.0382369	N.V.	N.V.	0.00740232	N.V.	0.0147495	0.00449809	0.0131938	0.013319	0.0118471	N.V.	0.0110808	0.00399929	0.00452189	0.00783346	0.00107696	0.0558504	N.V.	0.0273073	0.0364671	0.0181738	0.00160281	N.V.	N.V.	0.0276659	N.V.	0.019058	0.00750846	0.0155045	0.000794231	N.V.
PAR	1.68769	2.49328	N.V.	2.23346	N.V.	2.17952	1.80983	2.81129	1.21739	1.46491	1.44145	0.392728	0.96066	1.40914	1.1676	0.311288	N.V.	3.19064	2.35928	N.V.	2.22406	4.02183	N.V.	N.V.	1.32666	1.24892	2.85304	0.903939	3.28956	3.26801	N.V.	2.26439	4.91423	4.47517	1.02378	2.81741	0.0819276	3.05793
PGL	0.0100894	0.0105736	0.0129178	0.029665	0.212674	0.0402265	0.217804	0.136516	0.167748	0.0766265	0.127391	0.114035	0.222634	0.160403	0.199533	0.0340858	0.0740853	0.132893	0.0498813	0.118881	0.092287	0.0618548	0.0340389	0.0353564	0.0174782	0.0113241	N.V.	N.V.	0.119691	0.118069	0.135922	0.0977379	N.V.	N.V.	0.0330638	N.V.	0.0435881	N.V.
PPC	0.0944103	0.115883	0.028891	0.199477	0.532938	N.V.	0.32563	0.241508	0.306475	0.176801	0.245802	0.29918	0.382552	0.250211	0.439617	N.V.	0.308327	0.811551	0.30249	0.551812	0.64923	0.428729	0.330413	0.212003	0.217531	1.06836	0.808701	N.V.	0.270692	0.575079	0.985437	0.387199	N.V.	N.V.	0.250086	1.40558	1.04869	0.781364
PPN	0.0110579	0.0169558	N.V.	N.V.	0.075193	0.0362253	0.0902209	0.0186209	N.V.	N.V.	N.V.	N.V.	0.0669539	N.V.	0.0656188	0.0331664	0.0378851	N.V.	0.0591464	0.0245842	0.0207946	0.0212849	0.00582558	0.002128	0.0456628	0.0791782	0.0775843	0.00371859	0.00749502	N.V.	N.V.	0.0397496	N.V.	0.0621355	N.V.	0.0585342	0.0032864	N.V.
PTA	N.V.	0.304211	N.V.	0.162365	0.413539	0.343073	N.V.	N.V.	N.V.	0.153579	0.439251	0.244903	0.49275	0.196317	0.238579	0.409455	0.421579	0.520283	N.V.	0.12013	0.185963	0.292065	0.763992	0.0548491	0.542947	0.180211	0.550342	0.0810893	N.V.	0.369236	0.269943	N.V.	N.V.	N.V.	N.V.	N.V.	N.V.	0.667938
RAN	0.533947	0.946231	1.32887	5.35788	1.63158	1.17674	4.87343	4.50081	N.V.	N.V.	N.V.	3.40823	0.808821	2.55624	1.95948	0.713103	6.09824	N.V.	0.142852	0.0736383	0.0934984	0.0691374	0.0790129	0.017323	0.00794311	0.450356	1.07602	5.72322	0.17617	1.31144	0.891896	N.V.	N.V.	0.829199	N.V.	0.43785	N.V.	N.V.
RUF	0.17271	0.265786	0.0470606	0.168843	1.08489	0.0732992	0.556028	0.642912	0.508876	0.147586	0.427761	0.544155	0.492485	0.122198	0.401076	1.81699	0.365396	1.31225	0.386825	1.14873	0.383354	0.569973	0.439676	0.220672	0.286184	0.380208	0.564896	N.V.	0.652089	1.16376	1.19677	0.871733	N.V.	N.V.	0.458882	N.V.	1.85092	N.V.
SMP	1.20599	1.05648	2.11554	0.53936	1.26496	0.526726	0.414365	0.332858	1.09715	0.0732384	0.27601	0.293512	0.377638	0.364224	N.V.	0.172668	N.V.	1.0515	0.269052	0.345022	N.V.	N.V.	0.182512	N.V.	N.V.	N.V.	N.V.	1.81908	N.V.	0.665295	0.656047	0.481673	N.V.	0.681142	0.25434	0.560133	N.V.	0.43057
SMT	0.78846	0.811593	0.941755	0.523975	1.09032	0.531528	1.23095	0.595673	1.28009	0.23962	0.261699	0.245377	0.423003	1.1936	1.60473	N.V.	N.V.	0.912472	0.275771	0.560096	N.V.	N.V.	N.V.	N.V.	N.V.	N.V.	2.25062	N.V.	0.456118	0.362829	1.07829	0.415273	N.V.	0.543581	N.V.	0.492607	N.V.	N.V.
SMX	0.558095	0.48402	0.447252	0.290359	0.707045	0.285677	0.538641	0.328695	0.304878	0.156625	0.205216	0.1545	0.396227	0.189319	N.V.	0.181919	N.V.	1.10345	0.341193	0.638001	N.V.	0.0368321	0.117508	N.V.	N.V.	N.V.	N.V.	0.934771	0.496149	0.324812	0.398137	0.229148	0.643239	0.322505	0.625034	0.38304	0.0589737	N.V.
SMZ	N.V.	0.519442	0.485862	0.242506	0.671652	0.486303	0.937359	0.27518	0.294015	0.353963	0.135782	0.114241	0.232143	0.960771	N.V.	N.V.	N.V.	0.540906	0.335696	N.V.	N.V.	N.V.	N.V.	N.V.	N.V.	N.V.	N.V.	N.V.	N.V.	0.116093	0.298012	0.239171	0.193333	0.384578	N.V.	0.491072	0.204284	0.266066
SOT	0.00425265	0.00289432	0.0066732	0.00429818	0.0396635	0.0142934	0.0335184	0.0393461	N.V.	N.V.	0.0197579	0.0237844	0.0298299	0.0095724	0.0572201	0.0295371	0.0246254	0.0510558	0.0346165	0.0161466	0.0101366	0.00882893	0.0038245	0.00248342	0.0218493	0.0385406	0.0568174	0.0136922	0.0100566	0.0329096	0.0710265	0.029105	N.V.	0.0233484	0.0240688	0.0264001	N.V.	N.V.
STZ	2.19874	1.80112	3.19392	0.818939	2.56556	0.386645	1.56552	1.01595	0.776318	0.307214	1.487	0.285202	1.1251	1.67839	0.394689	0.431938	0.793962	N.V.	0.287534	0.670152	N.V.	1.43941	0.867228	0.223267	0.0348779	2.46701	N.V.	N.V.	N.V.	N.V.	3.88428	1.78502	3.25883	3.257	0.841411	0.934001	0.475653	0.560528
TAE	1.40768	1.15391	0.510466	0.796161	N.V.	0.681681	0.561174	1.20448	0.579169	0.21389	0.832529	0.531376	1.50972	N.V.	0.833462	N.V.	0.256257	1.82135	0.222979	2.56751	2.34176	1.96211	0.648683	N.V.	1.08262	1.33052	1.47458	1.52879	0.270084	2.6417	1.26514	1.27328	N.V.	0.86033	N.V.	0.584116	1.33682	N.V.
TBR	N.V.	0.128856	N.V.	0.0798133	0.0710688	0.0536531	0.381998	0.105779	0.057274	0.0347454	N.V.	0.0609143	0.372082	0.364783	0.0600174	0.249309	N.V.	0.07141	N.V.	0.0679597	0.115959	N.V.	N.V.	N.V.	N.V.	N.V.	0.134157	N.V.	0.247163	0.0616651	N.V.	N.V.	0.276011	N.V.	N.V.	0.0935187	0.0224268	N.V.
TMP	0.0667969	0.0630794	N.V.	N.V.	0.495381	0.143106	N.V.	N.V.	N.V.	N.V.	N.V.	N.V.	0.142945	N.V.	0.203298	N.V.	0.365542	N.V.	0.0965656	1.15189	1.02067	0.753119	0.50661	0.352154	0.175129	0.107042	0.423735	0.355146	0.454371	0.217526	0.829492	1.29088	N.V.	1.10581	0.217122	N.V.	0.00378499	N.V.
TRA	0.00189593	N.V.	0.00210278	N.V.	N.V.	0.00465518	0.00661657	N.V.	N.V.	N.V.	N.V.	N.V.	0.00405689	N.V.	0.00315239	N.V.	0.00291856	0.0145811	0.00375605	0.00125328	0.00108319	0.000410164	N.V.	N.V.	0.00057227	0.00164372	0.00249603	0.00226428	N.V.	0.000400035	0.00879088	0.00482131	N.V.	N.V.	0.00597537	N.V.	N.V.	N.V.
TRC	0.0334544	0.0303775	N.V.	0.0373487	0.150773	N.V.	0.278036	0.104819	0.0518961	0.0306792	N.V.	0.0638323	0.110111	0.0104931	N.V.	0.0457933	0.0369429	0.275289	N.V.	0.063838	0.126719	0.0596842	0.00671862	N.V.	N.V.	N.V.	N.V.	N.V.	N.V.	N.V.	N.V.	N.V.	N.V.	N.V.	0.122078	N.V.	N.V.	N.V.
VAL	N.V.	N.V.	0.0822011	0.0637626	1.17246	0.449174	0.463926	N.V.	0.16628	N.V.	0.582091	0.129314	0.641394	0.33381	0.385836	0.71351	0.645149	2.15109	1.86637	N.V.	N.V.	N.V.	2.34007	0.257181	2.44239	N.V.	1.48742	1.7366	5.2572	2.64762	N.V.	2.54961	N.V.	2.14187	N.V.	1.45062	N.V.	N.V.
ZOL	0.0402064	0.207838	0.195269	0.0903455	0.155036	0.0964052	N.V.	0.802254	0.257302	0.356204	0.0638126	0.242821	0.886645	0.244198	0.0497733	0.616562	0.0710673	0.659766	0.197922	0.132163	0.0590918	0.024377	0.0338185	0.0053785	0.034871	0.695964	0.747113	0.18639	N.V.	0.455012	N.V.	0.687012	N.V.	0.0769018	0.115503	0.0365974	N.V.	0.255979
1 chemical name abbreviations, see "Test chemicals" for details.
2 N.V.: k was not valid
